# Supplementary material for: Chromosome-Level Genome Assembly of a Fragrant Japonica Rice Cultivar ‘Changxianggeng 1813’ Provides Insights into Genomic Variations between Fragrant and Non-Fragrant Japonica Rice
Source: Int J Mol Sci. 2022 Aug 26;23(17):9705. doi: 10.3390/ijms23179705 (PMC9456513; doi:10.3390/ijms23179705)
Supplement: Supplementary file 1 [file ijms-23-09705-s001.zip]

Archive with 3 entries (3 files):
- Figure S1.pdf
- Tables S1-S8.pdf
- Tables S9-S11.xlsx
