# Supplementary material for: Chromosome-Level Genome Assembly of a Fragrant Japonica Rice Cultivar ‘Changxianggeng 1813’ Provides Insights into Genomic Variations between Fragrant and Non-Fragrant Japonica Rice
Source: Int J Mol Sci. 2022 Aug 26;23(17):9705. doi: 10.3390/ijms23179705 (PMC9456513; doi:10.3390/ijms23179705)
Supplement: Supplementary file 1 [file ijms-23-09705-s001.zip › Tables S9-S11.xlsx]

## Sheet: Table S9
Table S9. Distribution of SNPs across the ‘Changxianggeng 1813’ genome by comparing to the Nipponbare reference genome.
Nipponbare			‘Changxianggeng 1813’
Chromosome	SNP position	Character	Chromosome	SNP position	Character	Location
AP008216.2	42725	C	chr1	31511	T	intron
AP008216.2	44817	G	chr1	33603	A	IGS
AP008216.2	52801	G	chr1	41587	A	IGS
AP008216.2	57353	A	chr1	46139	G	IGS
AP008216.2	70704	C	chr1	59488	A	IGS
AP008216.2	70727	G	chr1	59511	T	IGS
AP008216.2	92019	C	chr1	80806	T	intron
AP008216.2	93861	C	chr1	82648	A	intron
AP008216.2	97659	G	chr1	86446	T	IGS
AP008216.2	97678	C	chr1	86465	T	IGS
AP008216.2	98048	C	chr1	86835	A	IGS
AP008216.2	133065	C	chr1	121981	T	IGS
AP008216.2	261732	G	chr1	250866	A	IGS
AP008216.2	274671	G	chr1	263806	A	IGS
AP008216.2	365380	G	chr1	354513	A	IGS
AP008216.2	365381	C	chr1	354514	G	IGS
AP008216.2	365383	G	chr1	354516	A	IGS
AP008216.2	365394	C	chr1	354531	G	IGS
AP008216.2	365395	A	chr1	354532	C	IGS
AP008216.2	365397	C	chr1	354534	A	IGS
AP008216.2	396121	A	chr1	385278	G	IGS
AP008216.2	396989	G	chr1	386146	A	IGS
AP008216.2	412838	G	chr1	400398	A	IGS
AP008216.2	452854	C	chr1	440540	G	CDS
AP008216.2	455703	C	chr1	443389	G	IGS
AP008216.2	460531	A	chr1	448214	G	IGS
AP008216.2	522946	G	chr1	510612	T	IGS
AP008216.2	528698	G	chr1	516364	A	IGS
AP008216.2	557263	G	chr1	544990	A	IGS
AP008216.2	619184	A	chr1	606906	G	IGS
AP008216.2	619216	A	chr1	606937	G	IGS
AP008216.2	708637	T	chr1	696377	C	IGS
AP008216.2	736370	G	chr1	724108	A	IGS
AP008216.2	799556	T	chr1	787415	C	intron
AP008216.2	813073	T	chr1	800936	C	IGS
AP008216.2	813234	A	chr1	801097	C	IGS
AP008216.2	813357	A	chr1	801220	G	IGS
AP008216.2	813408	G	chr1	801271	A	IGS
AP008216.2	813728	A	chr1	801591	G	IGS
AP008216.2	815418	G	chr1	803278	T	IGS
AP008216.2	817756	A	chr1	805622	G	IGS
AP008216.2	818017	C	chr1	805883	T	IGS
AP008216.2	818076	A	chr1	805942	G	IGS
AP008216.2	818130	G	chr1	805996	A	IGS
AP008216.2	820185	A	chr1	808051	G	CDS
AP008216.2	820557	A	chr1	808423	G	CDS
AP008216.2	822365	G	chr1	810231	T	intron
AP008216.2	825526	G	chr1	813401	T	IGS
AP008216.2	826359	G	chr1	814234	A	IGS
AP008216.2	832111	T	chr1	819986	A	IGS
AP008216.2	859882	G	chr1	847766	T	intron
AP008216.2	861776	G	chr1	849858	T	intron
AP008216.2	899999	T	chr1	888082	C	intron
AP008216.2	900013	A	chr1	888096	T	intron
AP008216.2	900034	T	chr1	888116	C	intron
AP008216.2	900045	T	chr1	888127	C	intron
AP008216.2	900060	A	chr1	888142	G	intron
AP008216.2	900061	G	chr1	888143	C	intron
AP008216.2	900068	C	chr1	888150	G	intron
AP008216.2	900069	G	chr1	888151	C	intron
AP008216.2	900075	G	chr1	888157	C	intron
AP008216.2	900265	T	chr1	888347	G	intron
AP008216.2	907070	T	chr1	895152	C	CDS
AP008216.2	920635	A	chr1	908716	G	intron
AP008216.2	920719	A	chr1	908800	G	intron
AP008216.2	920720	G	chr1	908801	T	intron
AP008216.2	920793	T	chr1	908871	C	intron
AP008216.2	920800	A	chr1	908878	G	intron
AP008216.2	952586	T	chr1	940665	C	intron
AP008216.2	957163	A	chr1	945238	G	intron
AP008216.2	1001381	A	chr1	989456	C	IGS
AP008216.2	1017419	G	chr1	1005494	A	IGS
AP008216.2	1047677	G	chr1	1035718	T	IGS
AP008216.2	1052008	G	chr1	1040049	C	intron
AP008216.2	1055997	A	chr1	1044038	G	intron
AP008216.2	1145487	G	chr1	1133505	T	IGS
AP008216.2	1168972	A	chr1	1156995	T	IGS
AP008216.2	1182476	T	chr1	1170501	A	IGS
AP008216.2	1185116	G	chr1	1173141	T	IGS
AP008216.2	1185306	A	chr1	1173331	G	IGS
AP008216.2	1187370	A	chr1	1175395	T	IGS
AP008216.2	1190753	A	chr1	1178777	G	IGS
AP008216.2	1190768	T	chr1	1178795	A	IGS
AP008216.2	1190777	C	chr1	1178802	T	IGS
AP008216.2	1190782	G	chr1	1178809	A	IGS
AP008216.2	1190783	C	chr1	1178810	G	IGS
AP008216.2	1190815	G	chr1	1178842	A	IGS
AP008216.2	1193623	C	chr1	1181650	A	IGS
AP008216.2	1193710	T	chr1	1181737	C	IGS
AP008216.2	1193900	G	chr1	1181927	T	IGS
AP008216.2	1201453	G	chr1	1189469	C	IGS
AP008216.2	1207907	G	chr1	1195923	T	IGS
AP008216.2	1254026	C	chr1	1242069	T	IGS
AP008216.2	1284291	A	chr1	1272313	G	IGS
AP008216.2	1291533	G	chr1	1279555	C	IGS
AP008216.2	1298133	C	chr1	1286155	T	IGS
AP008216.2	1302381	G	chr1	1290403	T	IGS
AP008216.2	1317168	G	chr1	1305168	A	IGS
AP008216.2	1346583	A	chr1	1334589	T	IGS
AP008216.2	1396264	T	chr1	1384367	G	IGS
AP008216.2	1418018	G	chr1	1406161	A	IGS
AP008216.2	1442811	A	chr1	1431006	G	IGS
AP008216.2	1457326	A	chr1	1445521	G	IGS
AP008216.2	1457822	C	chr1	1446017	T	IGS
AP008216.2	1502980	A	chr1	1491396	C	IGS
AP008216.2	1503060	C	chr1	1491476	T	IGS
AP008216.2	1503067	G	chr1	1491483	C	IGS
AP008216.2	1503081	G	chr1	1491497	A	IGS
AP008216.2	1503083	A	chr1	1491499	G	IGS
AP008216.2	1503358	T	chr1	1491774	A	IGS
AP008216.2	1503361	T	chr1	1491777	C	IGS
AP008216.2	1503578	T	chr1	1491994	C	IGS
AP008216.2	1506215	T	chr1	1494617	C	intron
AP008216.2	1506583	T	chr1	1494978	C	intron
AP008216.2	1506590	A	chr1	1494985	G	intron
AP008216.2	1506712	C	chr1	1495109	T	intron
AP008216.2	1506891	A	chr1	1495288	G	intron
AP008216.2	1507704	C	chr1	1496094	T	intron
AP008216.2	1507718	G	chr1	1496108	A	intron
AP008216.2	1507778	G	chr1	1496168	A	intron
AP008216.2	1507907	T	chr1	1496297	C	intron
AP008216.2	1507940	T	chr1	1496330	G	intron
AP008216.2	1507976	G	chr1	1496366	A	intron
AP008216.2	1508045	C	chr1	1496435	T	intron
AP008216.2	1508053	C	chr1	1496443	T	intron
AP008216.2	1508076	C	chr1	1496466	T	intron
AP008216.2	1508092	A	chr1	1496482	G	intron
AP008216.2	1508097	G	chr1	1496487	A	intron
AP008216.2	1508115	C	chr1	1496505	G	intron
AP008216.2	1508128	G	chr1	1496518	C	intron
AP008216.2	1508262	C	chr1	1496652	T	intron
AP008216.2	1508310	G	chr1	1496699	A	intron
AP008216.2	1508369	T	chr1	1496758	C	intron
AP008216.2	1508421	C	chr1	1496810	T	intron
AP008216.2	1508472	G	chr1	1496861	A	intron
AP008216.2	1523237	C	chr1	1511627	T	intron
AP008216.2	1541109	C	chr1	1529581	T	IGS
AP008216.2	1566437	T	chr1	1555037	C	IGS
AP008216.2	1569210	C	chr1	1557810	T	IGS
AP008216.2	1573607	G	chr1	1562205	A	IGS
AP008216.2	1588972	T	chr1	1577773	C	IGS
AP008216.2	1614981	G	chr1	1603965	T	IGS
AP008216.2	1616013	A	chr1	1604997	C	IGS
AP008216.2	1618328	G	chr1	1607312	A	IGS
AP008216.2	1619753	C	chr1	1608737	A	IGS
AP008216.2	1641138	A	chr1	1630117	T	IGS
AP008216.2	1678492	A	chr1	1667463	T	IGS
AP008216.2	1688197	G	chr1	1677167	A	CDS
AP008216.2	1693147	G	chr1	1682117	A	CDS
AP008216.2	1697291	G	chr1	1686262	A	IGS
AP008216.2	1697869	C	chr1	1686840	G	IGS
AP008216.2	1720190	C	chr1	1709158	T	IGS
AP008216.2	1720196	G	chr1	1709164	C	IGS
AP008216.2	1720197	C	chr1	1709165	G	IGS
AP008216.2	1739179	G	chr1	1728141	C	IGS
AP008216.2	1739740	T	chr1	1728701	G	IGS
AP008216.2	1740014	G	chr1	1728978	A	IGS
AP008216.2	1740015	T	chr1	1728979	A	IGS
AP008216.2	1745717	T	chr1	1734678	G	IGS
AP008216.2	1757451	T	chr1	1746412	C	IGS
AP008216.2	1760814	C	chr1	1749825	T	IGS
AP008216.2	1762216	G	chr1	1751226	A	IGS
AP008216.2	1764853	A	chr1	1753863	C	CDS
AP008216.2	1773271	G	chr1	1762282	A	IGS
AP008216.2	1780568	T	chr1	1769669	G	IGS
AP008216.2	1784334	T	chr1	1773435	C	IGS
AP008216.2	1784384	C	chr1	1773483	G	IGS
AP008216.2	1788877	C	chr1	1777974	G	IGS
AP008216.2	1788878	G	chr1	1777975	C	IGS
AP008216.2	1788898	T	chr1	1777994	C	IGS
AP008216.2	1789005	T	chr1	1778097	G	IGS
AP008216.2	1789006	G	chr1	1778098	C	IGS
AP008216.2	1790741	T	chr1	1779833	A	IGS
AP008216.2	1790867	G	chr1	1779959	A	IGS
AP008216.2	1822889	T	chr1	1812289	G	IGS
AP008216.2	1839936	G	chr1	1829343	C	IGS
AP008216.2	1865356	T	chr1	1854761	G	three_prime_UTR
AP008216.2	1869871	C	chr1	1859272	G	CDS
AP008216.2	1872763	A	chr1	1862164	G	IGS
AP008216.2	1900311	C	chr1	1889711	T	intron
AP008216.2	1913466	G	chr1	1902864	A	IGS
AP008216.2	1937938	A	chr1	1927989	C	IGS
AP008216.2	1958147	T	chr1	1948198	C	IGS
AP008216.2	1968556	C	chr1	1958607	T	IGS
AP008216.2	1998769	G	chr1	1988795	C	intron
AP008216.2	1998902	A	chr1	1988928	G	intron
AP008216.2	1999253	C	chr1	1989279	T	CDS
AP008216.2	1999575	C	chr1	1989600	G	intron
AP008216.2	1999618	T	chr1	1989643	C	intron
AP008216.2	2000093	C	chr1	1990118	T	intron
AP008216.2	2004647	G	chr1	1994671	A	CDS
AP008216.2	2018422	T	chr1	2008452	C	five_prime_UTR
AP008216.2	2018923	A	chr1	2008953	G	five_prime_UTR
AP008216.2	2026244	G	chr1	2016280	A	IGS
AP008216.2	2026705	A	chr1	2016740	T	IGS
AP008216.2	2026707	C	chr1	2016742	T	IGS
AP008216.2	2026737	C	chr1	2016779	G	IGS
AP008216.2	2026760	C	chr1	2016803	G	IGS
AP008216.2	2026761	T	chr1	2016804	C	IGS
AP008216.2	2026789	G	chr1	2016828	C	IGS
AP008216.2	2026790	C	chr1	2016829	G	IGS
AP008216.2	2027322	G	chr1	2017360	T	IGS
AP008216.2	2027948	G	chr1	2017986	A	IGS
AP008216.2	2029139	G	chr1	2019180	C	IGS
AP008216.2	2029142	T	chr1	2019183	G	IGS
AP008216.2	2029147	G	chr1	2019188	A	IGS
AP008216.2	2029152	A	chr1	2019192	G	IGS
AP008216.2	2029155	G	chr1	2019195	A	IGS
AP008216.2	2029156	G	chr1	2019196	A	IGS
AP008216.2	2029158	C	chr1	2019198	A	IGS
AP008216.2	2030519	C	chr1	2020553	T	IGS
AP008216.2	2030683	G	chr1	2020717	A	IGS
AP008216.2	2031015	C	chr1	2021049	T	IGS
AP008216.2	2032634	G	chr1	2022668	A	IGS
AP008216.2	2032755	A	chr1	2022789	G	IGS
AP008216.2	2038370	T	chr1	2028404	C	IGS
AP008216.2	2040050	G	chr1	2030084	T	IGS
AP008216.2	2040069	A	chr1	2030103	G	IGS
AP008216.2	2040810	C	chr1	2030843	T	IGS
AP008216.2	2040843	A	chr1	2030876	G	IGS
AP008216.2	2041460	T	chr1	2031493	G	IGS
AP008216.2	2043064	T	chr1	2033091	G	IGS
AP008216.2	2043300	A	chr1	2033327	G	IGS
AP008216.2	2043837	A	chr1	2033864	G	IGS
AP008216.2	2043935	T	chr1	2033962	C	IGS
AP008216.2	2044062	T	chr1	2034089	G	IGS
AP008216.2	2045364	T	chr1	2035391	A	IGS
AP008216.2	2045426	A	chr1	2035453	G	IGS
AP008216.2	2045555	A	chr1	2035582	T	IGS
AP008216.2	2046216	C	chr1	2036243	G	IGS
AP008216.2	2047285	C	chr1	2037307	T	IGS
AP008216.2	2047362	C	chr1	2037384	T	IGS
AP008216.2	2047378	T	chr1	2037400	C	IGS
AP008216.2	2047397	A	chr1	2037419	T	IGS
AP008216.2	2048188	A	chr1	2038118	G	IGS
AP008216.2	2048557	G	chr1	2038487	A	IGS
AP008216.2	2048568	C	chr1	2038498	A	IGS
AP008216.2	2050360	G	chr1	2040216	A	IGS
AP008216.2	2050439	C	chr1	2040295	T	IGS
AP008216.2	2050660	C	chr1	2040516	T	IGS
AP008216.2	2050870	C	chr1	2040726	T	IGS
AP008216.2	2051670	T	chr1	2041527	G	IGS
AP008216.2	2052627	C	chr1	2042487	T	IGS
AP008216.2	2054127	A	chr1	2043965	G	IGS
AP008216.2	2054256	A	chr1	2044094	T	IGS
AP008216.2	2055061	C	chr1	2044899	T	IGS
AP008216.2	2055412	T	chr1	2045250	C	IGS
AP008216.2	2057988	C	chr1	2047826	T	IGS
AP008216.2	2058105	C	chr1	2047943	T	IGS
AP008216.2	2058165	T	chr1	2048003	C	IGS
AP008216.2	2063726	T	chr1	2053566	C	IGS
AP008216.2	2064677	A	chr1	2054518	G	IGS
AP008216.2	2064701	C	chr1	2054542	T	IGS
AP008216.2	2064943	G	chr1	2054784	T	IGS
AP008216.2	2065128	T	chr1	2054969	C	IGS
AP008216.2	2065184	T	chr1	2055025	C	IGS
AP008216.2	2065672	A	chr1	2055513	G	IGS
AP008216.2	2067325	C	chr1	2057201	A	IGS
AP008216.2	2068189	T	chr1	2058063	G	IGS
AP008216.2	2069380	G	chr1	2059255	A	IGS
AP008216.2	2070576	A	chr1	2060455	G	IGS
AP008216.2	2070706	C	chr1	2060585	T	IGS
AP008216.2	2070709	C	chr1	2060588	A	IGS
AP008216.2	2070711	T	chr1	2060590	G	IGS
AP008216.2	2070716	C	chr1	2060595	T	IGS
AP008216.2	2070729	A	chr1	2060608	T	IGS
AP008216.2	2070741	A	chr1	2060620	T	IGS
AP008216.2	2070745	A	chr1	2060625	G	IGS
AP008216.2	2070781	G	chr1	2060661	C	IGS
AP008216.2	2070785	A	chr1	2060665	T	IGS
AP008216.2	2070793	T	chr1	2060673	A	IGS
AP008216.2	2070800	G	chr1	2060680	A	IGS
AP008216.2	2070811	G	chr1	2060691	A	IGS
AP008216.2	2070829	A	chr1	2060710	G	IGS
AP008216.2	2070835	C	chr1	2060716	T	IGS
AP008216.2	2070842	A	chr1	2060723	G	IGS
AP008216.2	2070849	G	chr1	2060730	C	IGS
AP008216.2	2070863	G	chr1	2060744	A	IGS
AP008216.2	2070880	A	chr1	2060762	G	IGS
AP008216.2	2070881	T	chr1	2060763	G	IGS
AP008216.2	2070884	A	chr1	2060766	G	IGS
AP008216.2	2070886	G	chr1	2060768	A	IGS
AP008216.2	2070917	A	chr1	2060798	T	IGS
AP008216.2	2070930	G	chr1	2060816	A	IGS
AP008216.2	2070932	T	chr1	2060818	A	IGS
AP008216.2	2070952	C	chr1	2060841	T	IGS
AP008216.2	2070983	T	chr1	2060861	C	IGS
AP008216.2	2070997	T	chr1	2060875	C	IGS
AP008216.2	2071012	T	chr1	2060890	C	IGS
AP008216.2	2071281	T	chr1	2061159	A	IGS
AP008216.2	2071294	T	chr1	2061172	C	IGS
AP008216.2	2071298	T	chr1	2061176	C	IGS
AP008216.2	2071305	T	chr1	2061183	G	IGS
AP008216.2	2073384	C	chr1	2061192	T	IGS
AP008216.2	2073388	A	chr1	2061196	G	IGS
AP008216.2	2073414	C	chr1	2061222	T	IGS
AP008216.2	2073415	G	chr1	2061223	A	IGS
AP008216.2	2073459	A	chr1	2061267	G	IGS
AP008216.2	2073461	A	chr1	2061269	G	IGS
AP008216.2	2073483	A	chr1	2061292	G	IGS
AP008216.2	2073490	A	chr1	2061299	G	IGS
AP008216.2	2073501	C	chr1	2061310	T	IGS
AP008216.2	2073504	C	chr1	2061313	G	IGS
AP008216.2	2073517	C	chr1	2061326	T	IGS
AP008216.2	2073539	C	chr1	2061348	T	IGS
AP008216.2	2073553	G	chr1	2061363	A	IGS
AP008216.2	2073564	G	chr1	2061374	C	IGS
AP008216.2	2073570	T	chr1	2061380	C	IGS
AP008216.2	2073580	T	chr1	2061390	C	IGS
AP008216.2	2073588	G	chr1	2061398	A	IGS
AP008216.2	2073633	C	chr1	2061443	T	IGS
AP008216.2	2073642	G	chr1	2061452	A	IGS
AP008216.2	2073650	T	chr1	2061460	C	IGS
AP008216.2	2073670	A	chr1	2061480	T	IGS
AP008216.2	2073715	C	chr1	2061525	T	IGS
AP008216.2	2073716	T	chr1	2061526	C	IGS
AP008216.2	2073737	A	chr1	2061547	T	IGS
AP008216.2	2073762	T	chr1	2061572	C	IGS
AP008216.2	2073778	T	chr1	2061587	G	IGS
AP008216.2	2073782	T	chr1	2061591	A	IGS
AP008216.2	2073790	T	chr1	2061599	C	IGS
AP008216.2	2073792	C	chr1	2061601	T	IGS
AP008216.2	2073804	T	chr1	2061613	C	IGS
AP008216.2	2073815	A	chr1	2061624	G	IGS
AP008216.2	2073828	A	chr1	2061637	G	IGS
AP008216.2	2073831	C	chr1	2061640	T	IGS
AP008216.2	2073858	G	chr1	2061667	A	IGS
AP008216.2	2073869	C	chr1	2061678	T	IGS
AP008216.2	2073929	T	chr1	2061738	C	IGS
AP008216.2	2073930	G	chr1	2061739	A	IGS
AP008216.2	2073963	G	chr1	2061762	T	IGS
AP008216.2	2073974	T	chr1	2061773	G	IGS
AP008216.2	2073982	A	chr1	2061781	T	IGS
AP008216.2	2073996	T	chr1	2061795	C	IGS
AP008216.2	2074019	T	chr1	2061818	C	IGS
AP008216.2	2074029	G	chr1	2061828	A	IGS
AP008216.2	2074042	C	chr1	2061841	T	IGS
AP008216.2	2074048	A	chr1	2061847	G	IGS
AP008216.2	2074062	C	chr1	2061861	T	IGS
AP008216.2	2074069	G	chr1	2061868	A	IGS
AP008216.2	2074074	G	chr1	2061873	C	IGS
AP008216.2	2074075	C	chr1	2061874	T	IGS
AP008216.2	2074078	C	chr1	2061877	G	IGS
AP008216.2	2074080	C	chr1	2061879	T	IGS
AP008216.2	2074088	A	chr1	2061887	G	IGS
AP008216.2	2074100	G	chr1	2061899	T	IGS
AP008216.2	2074117	A	chr1	2061916	G	IGS
AP008216.2	2074118	T	chr1	2061917	C	IGS
AP008216.2	2074128	C	chr1	2061927	T	IGS
AP008216.2	2074139	G	chr1	2061938	A	IGS
AP008216.2	2074161	G	chr1	2061960	A	IGS
AP008216.2	2074173	A	chr1	2061972	G	IGS
AP008216.2	2074176	C	chr1	2061975	G	IGS
AP008216.2	2074183	A	chr1	2061982	G	IGS
AP008216.2	2074189	T	chr1	2061988	A	IGS
AP008216.2	2074192	T	chr1	2061991	C	IGS
AP008216.2	2074211	T	chr1	2062010	A	IGS
AP008216.2	2074215	T	chr1	2062014	C	IGS
AP008216.2	2074216	A	chr1	2062015	G	IGS
AP008216.2	2074230	G	chr1	2062029	A	IGS
AP008216.2	2074237	G	chr1	2062036	A	IGS
AP008216.2	2074241	G	chr1	2062040	A	IGS
AP008216.2	2074263	A	chr1	2062062	G	IGS
AP008216.2	2074264	A	chr1	2062063	G	IGS
AP008216.2	2074271	G	chr1	2062070	A	IGS
AP008216.2	2074277	A	chr1	2062076	G	IGS
AP008216.2	2074278	A	chr1	2062077	G	IGS
AP008216.2	2074279	C	chr1	2062078	T	IGS
AP008216.2	2074288	G	chr1	2062087	C	IGS
AP008216.2	2074311	G	chr1	2062110	A	IGS
AP008216.2	2074312	T	chr1	2062111	C	IGS
AP008216.2	2074332	T	chr1	2062131	C	IGS
AP008216.2	2074339	T	chr1	2062138	G	IGS
AP008216.2	2074361	G	chr1	2062160	A	IGS
AP008216.2	2074382	T	chr1	2062181	C	IGS
AP008216.2	2074383	T	chr1	2062182	G	IGS
AP008216.2	2074384	T	chr1	2062183	C	IGS
AP008216.2	2074388	G	chr1	2062187	C	IGS
AP008216.2	2074457	G	chr1	2062256	T	IGS
AP008216.2	2074471	T	chr1	2062270	G	IGS
AP008216.2	2074485	A	chr1	2062284	G	IGS
AP008216.2	2074532	T	chr1	2062332	A	IGS
AP008216.2	2074540	C	chr1	2062340	T	IGS
AP008216.2	2074541	A	chr1	2062341	G	IGS
AP008216.2	2074549	C	chr1	2062349	T	IGS
AP008216.2	2074557	A	chr1	2062357	G	IGS
AP008216.2	2074581	G	chr1	2062381	A	IGS
AP008216.2	2074586	A	chr1	2062386	T	IGS
AP008216.2	2074596	A	chr1	2062396	G	IGS
AP008216.2	2074611	G	chr1	2062411	A	IGS
AP008216.2	2074618	C	chr1	2062418	T	IGS
AP008216.2	2074626	G	chr1	2062426	A	IGS
AP008216.2	2074646	C	chr1	2062446	T	IGS
AP008216.2	2074651	T	chr1	2062451	C	IGS
AP008216.2	2074656	G	chr1	2062456	T	IGS
AP008216.2	2074663	A	chr1	2062463	G	IGS
AP008216.2	2074676	T	chr1	2062476	C	IGS
AP008216.2	2074677	C	chr1	2062477	A	IGS
AP008216.2	2074679	C	chr1	2062479	T	IGS
AP008216.2	2074685	C	chr1	2062485	T	IGS
AP008216.2	2074690	T	chr1	2062490	G	IGS
AP008216.2	2074699	T	chr1	2062499	C	IGS
AP008216.2	2074724	A	chr1	2062524	G	IGS
AP008216.2	2074735	C	chr1	2062535	T	IGS
AP008216.2	2074743	G	chr1	2062543	A	IGS
AP008216.2	2074744	T	chr1	2062544	C	IGS
AP008216.2	2074758	A	chr1	2062558	G	IGS
AP008216.2	2074764	G	chr1	2062564	A	IGS
AP008216.2	2074777	G	chr1	2062577	A	IGS
AP008216.2	2074780	T	chr1	2062580	C	IGS
AP008216.2	2074795	C	chr1	2062595	T	IGS
AP008216.2	2074812	G	chr1	2062612	A	IGS
AP008216.2	2074823	T	chr1	2062623	A	IGS
AP008216.2	2074835	C	chr1	2062635	T	IGS
AP008216.2	2074872	A	chr1	2062672	G	IGS
AP008216.2	2074876	A	chr1	2062676	T	IGS
AP008216.2	2074878	A	chr1	2062678	C	IGS
AP008216.2	2074879	T	chr1	2062679	G	IGS
AP008216.2	2074892	C	chr1	2062692	T	IGS
AP008216.2	2074911	C	chr1	2062712	T	IGS
AP008216.2	2074914	C	chr1	2062715	G	IGS
AP008216.2	2074918	T	chr1	2062719	G	IGS
AP008216.2	2074927	T	chr1	2062728	A	IGS
AP008216.2	2074944	A	chr1	2062745	T	IGS
AP008216.2	2075030	C	chr1	2062830	T	IGS
AP008216.2	2075042	A	chr1	2062842	G	IGS
AP008216.2	2075055	A	chr1	2062855	T	IGS
AP008216.2	2075061	A	chr1	2062861	G	IGS
AP008216.2	2075078	A	chr1	2062878	T	IGS
AP008216.2	2075086	G	chr1	2062886	T	IGS
AP008216.2	2075153	T	chr1	2062967	C	IGS
AP008216.2	2075159	T	chr1	2062973	C	IGS
AP008216.2	2075161	G	chr1	2062975	A	IGS
AP008216.2	2075162	A	chr1	2062976	T	IGS
AP008216.2	2075173	C	chr1	2062987	A	IGS
AP008216.2	2075175	A	chr1	2062989	G	IGS
AP008216.2	2075178	C	chr1	2062992	T	IGS
AP008216.2	2075192	T	chr1	2063006	C	IGS
AP008216.2	2075203	A	chr1	2063017	G	IGS
AP008216.2	2075304	C	chr1	2063146	T	IGS
AP008216.2	2075335	A	chr1	2063177	C	IGS
AP008216.2	2075336	T	chr1	2063178	A	IGS
AP008216.2	2075348	G	chr1	2063190	T	IGS
AP008216.2	2075353	G	chr1	2063195	T	IGS
AP008216.2	2075374	C	chr1	2063216	G	IGS
AP008216.2	2075420	G	chr1	2063262	A	IGS
AP008216.2	2075426	T	chr1	2063268	G	IGS
AP008216.2	2075440	A	chr1	2063282	C	IGS
AP008216.2	2075447	T	chr1	2063289	C	IGS
AP008216.2	2075495	C	chr1	2063337	G	IGS
AP008216.2	2075507	A	chr1	2063349	T	IGS
AP008216.2	2075508	C	chr1	2063350	T	IGS
AP008216.2	2075511	C	chr1	2063353	T	IGS
AP008216.2	2075524	A	chr1	2063366	G	IGS
AP008216.2	2075525	G	chr1	2063367	A	IGS
AP008216.2	2075529	G	chr1	2063371	A	IGS
AP008216.2	2075539	T	chr1	2063381	C	IGS
AP008216.2	2075542	C	chr1	2063384	T	IGS
AP008216.2	2075589	A	chr1	2063430	G	IGS
AP008216.2	2075627	A	chr1	2063468	C	IGS
AP008216.2	2075638	T	chr1	2063479	C	IGS
AP008216.2	2075706	T	chr1	2063547	C	IGS
AP008216.2	2075748	T	chr1	2063593	C	IGS
AP008216.2	2075750	A	chr1	2063595	T	IGS
AP008216.2	2075764	A	chr1	2063609	T	IGS
AP008216.2	2075795	G	chr1	2063640	C	IGS
AP008216.2	2075832	A	chr1	2063677	C	IGS
AP008216.2	2075874	T	chr1	2063719	C	IGS
AP008216.2	2075902	T	chr1	2063747	C	IGS
AP008216.2	2075934	A	chr1	2063779	G	IGS
AP008216.2	2076069	G	chr1	2063912	A	IGS
AP008216.2	2076071	T	chr1	2063914	C	IGS
AP008216.2	2076211	A	chr1	2064054	T	IGS
AP008216.2	2076231	C	chr1	2064074	T	IGS
AP008216.2	2076275	T	chr1	2064118	A	IGS
AP008216.2	2076279	T	chr1	2064122	A	IGS
AP008216.2	2076399	T	chr1	2064242	C	IGS
AP008216.2	2076400	T	chr1	2064243	C	IGS
AP008216.2	2076401	A	chr1	2064244	C	IGS
AP008216.2	2076411	G	chr1	2064254	A	IGS
AP008216.2	2076415	T	chr1	2064258	C	IGS
AP008216.2	2076432	G	chr1	2064275	T	IGS
AP008216.2	2076440	T	chr1	2064283	C	IGS
AP008216.2	2076489	A	chr1	2064338	C	IGS
AP008216.2	2076497	C	chr1	2064346	T	IGS
AP008216.2	2076531	T	chr1	2064380	C	IGS
AP008216.2	2076539	A	chr1	2064388	T	IGS
AP008216.2	2076569	T	chr1	2064417	A	IGS
AP008216.2	2076618	A	chr1	2064466	G	IGS
AP008216.2	2076695	G	chr1	2064543	C	IGS
AP008216.2	2076717	T	chr1	2064565	C	IGS
AP008216.2	2076733	G	chr1	2064581	C	IGS
AP008216.2	2076759	T	chr1	2064607	C	IGS
AP008216.2	2076764	A	chr1	2064612	G	IGS
AP008216.2	2076792	C	chr1	2064640	T	IGS
AP008216.2	2076796	A	chr1	2064644	G	IGS
AP008216.2	2076828	C	chr1	2064676	T	IGS
AP008216.2	2076832	A	chr1	2064680	C	IGS
AP008216.2	2076888	G	chr1	2064736	T	IGS
AP008216.2	2076919	A	chr1	2064767	C	IGS
AP008216.2	2076945	T	chr1	2064793	C	IGS
AP008216.2	2076951	C	chr1	2064799	T	IGS
AP008216.2	2076961	T	chr1	2064809	C	IGS
AP008216.2	2076966	A	chr1	2064814	T	IGS
AP008216.2	2077002	C	chr1	2064850	T	IGS
AP008216.2	2077014	G	chr1	2064862	C	IGS
AP008216.2	2077015	G	chr1	2064863	A	IGS
AP008216.2	2077054	A	chr1	2064902	T	three_prime_UTR
AP008216.2	2077056	A	chr1	2064904	G	three_prime_UTR
AP008216.2	2077083	C	chr1	2064931	G	three_prime_UTR
AP008216.2	2077129	A	chr1	2064974	G	three_prime_UTR
AP008216.2	2077131	T	chr1	2064976	C	three_prime_UTR
AP008216.2	2077132	G	chr1	2064977	A	three_prime_UTR
AP008216.2	2077166	T	chr1	2065011	G	three_prime_UTR
AP008216.2	2077174	T	chr1	2065019	C	three_prime_UTR
AP008216.2	2077203	A	chr1	2065048	G	three_prime_UTR
AP008216.2	2077252	T	chr1	2065097	C	three_prime_UTR
AP008216.2	2077346	A	chr1	2065192	G	CDS
AP008216.2	2077347	A	chr1	2065193	C	CDS
AP008216.2	2077365	A	chr1	2065211	G	CDS
AP008216.2	2077380	A	chr1	2065226	T	CDS
AP008216.2	2077436	A	chr1	2065282	G	CDS
AP008216.2	2077466	A	chr1	2065312	G	CDS
AP008216.2	2077858	A	chr1	2065704	G	CDS
AP008216.2	2077935	T	chr1	2065781	A	CDS
AP008216.2	2077945	T	chr1	2065791	C	CDS
AP008216.2	2077950	G	chr1	2065796	C	CDS
AP008216.2	2077985	T	chr1	2065831	C	CDS
AP008216.2	2078027	G	chr1	2065873	C	CDS
AP008216.2	2078051	G	chr1	2065897	A	CDS
AP008216.2	2078075	T	chr1	2065921	C	CDS
AP008216.2	2078123	T	chr1	2065969	C	CDS
AP008216.2	2078128	C	chr1	2065974	T	CDS
AP008216.2	2078144	G	chr1	2065990	A	CDS
AP008216.2	2078219	C	chr1	2066065	T	CDS
AP008216.2	2078269	C	chr1	2066115	T	CDS
AP008216.2	2078279	C	chr1	2066125	T	CDS
AP008216.2	2078292	C	chr1	2066138	T	CDS
AP008216.2	2078297	G	chr1	2066143	A	CDS
AP008216.2	2078395	T	chr1	2066241	C	CDS
AP008216.2	2078435	T	chr1	2066281	A	CDS
AP008216.2	2078447	A	chr1	2066293	C	CDS
AP008216.2	2078465	A	chr1	2066311	G	CDS
AP008216.2	2078575	C	chr1	2066421	G	CDS
AP008216.2	2078591	G	chr1	2066437	A	CDS
AP008216.2	2078681	T	chr1	2066527	C	CDS
AP008216.2	2078745	C	chr1	2066591	T	five_prime_UTR
AP008216.2	2078760	A	chr1	2066606	G	five_prime_UTR
AP008216.2	2078797	A	chr1	2066643	T	five_prime_UTR
AP008216.2	2078857	A	chr1	2066703	G	five_prime_UTR
AP008216.2	2078859	A	chr1	2066705	G	five_prime_UTR
AP008216.2	2078910	C	chr1	2066755	T	five_prime_UTR
AP008216.2	2078953	G	chr1	2066803	T	IGS
AP008216.2	2079022	T	chr1	2066873	C	IGS
AP008216.2	2079098	T	chr1	2066951	A	IGS
AP008216.2	2079183	T	chr1	2067036	A	IGS
AP008216.2	2079184	C	chr1	2067037	G	IGS
AP008216.2	2079203	T	chr1	2067057	C	IGS
AP008216.2	2079227	T	chr1	2067081	A	IGS
AP008216.2	2079279	C	chr1	2067133	G	IGS
AP008216.2	2079286	G	chr1	2067140	C	IGS
AP008216.2	2079287	G	chr1	2067141	A	IGS
AP008216.2	2079418	A	chr1	2067268	T	IGS
AP008216.2	2079421	A	chr1	2067271	C	IGS
AP008216.2	2079439	C	chr1	2067289	T	IGS
AP008216.2	2079443	C	chr1	2067293	A	IGS
AP008216.2	2079782	G	chr1	2067634	T	IGS
AP008216.2	2079795	C	chr1	2067647	T	IGS
AP008216.2	2079808	G	chr1	2067660	A	IGS
AP008216.2	2079904	C	chr1	2067756	G	IGS
AP008216.2	2079909	C	chr1	2067761	G	IGS
AP008216.2	2080027	A	chr1	2067879	C	IGS
AP008216.2	2080054	A	chr1	2067906	G	IGS
AP008216.2	2080055	C	chr1	2067907	T	IGS
AP008216.2	2080143	C	chr1	2067995	T	IGS
AP008216.2	2080194	C	chr1	2068046	T	IGS
AP008216.2	2080291	A	chr1	2068143	G	IGS
AP008216.2	2080419	T	chr1	2068290	C	IGS
AP008216.2	2080423	C	chr1	2068294	T	IGS
AP008216.2	2080427	T	chr1	2068298	A	IGS
AP008216.2	2080604	G	chr1	2068849	C	IGS
AP008216.2	2080647	A	chr1	2068892	G	IGS
AP008216.2	2080662	A	chr1	2068907	C	IGS
AP008216.2	2080712	G	chr1	2068955	A	IGS
AP008216.2	2080716	A	chr1	2068959	C	IGS
AP008216.2	2080718	A	chr1	2068961	G	IGS
AP008216.2	2080791	A	chr1	2069034	G	IGS
AP008216.2	2080799	A	chr1	2069042	T	IGS
AP008216.2	2080851	T	chr1	2069094	C	IGS
AP008216.2	2080873	A	chr1	2069116	G	IGS
AP008216.2	2080877	C	chr1	2069120	A	IGS
AP008216.2	2080881	T	chr1	2069124	C	IGS
AP008216.2	2080885	C	chr1	2069128	T	IGS
AP008216.2	2080901	T	chr1	2069144	C	IGS
AP008216.2	2080945	G	chr1	2069188	T	IGS
AP008216.2	2080952	G	chr1	2069195	C	IGS
AP008216.2	2081004	G	chr1	2069247	T	IGS
AP008216.2	2081025	A	chr1	2069268	T	IGS
AP008216.2	2081051	G	chr1	2069294	A	IGS
AP008216.2	2081119	T	chr1	2069362	A	IGS
AP008216.2	2081146	A	chr1	2069400	T	IGS
AP008216.2	2081148	A	chr1	2069402	C	IGS
AP008216.2	2081149	A	chr1	2069403	G	IGS
AP008216.2	2081151	A	chr1	2069405	C	IGS
AP008216.2	2081152	G	chr1	2069406	A	IGS
AP008216.2	2081155	T	chr1	2069409	G	IGS
AP008216.2	2081204	T	chr1	2069458	G	IGS
AP008216.2	2081264	A	chr1	2069518	G	IGS
AP008216.2	2081271	C	chr1	2069525	T	IGS
AP008216.2	2081288	G	chr1	2069542	A	IGS
AP008216.2	2081299	G	chr1	2069553	A	IGS
AP008216.2	2081357	A	chr1	2069619	C	IGS
AP008216.2	2081373	A	chr1	2069635	T	IGS
AP008216.2	2081404	G	chr1	2069666	A	IGS
AP008216.2	2081483	G	chr1	2069745	A	IGS
AP008216.2	2081498	A	chr1	2069760	T	IGS
AP008216.2	2081519	G	chr1	2069781	C	IGS
AP008216.2	2081539	A	chr1	2069801	C	IGS
AP008216.2	2081582	C	chr1	2069844	A	IGS
AP008216.2	2082104	A	chr1	2069954	G	IGS
AP008216.2	2082120	G	chr1	2069970	A	IGS
AP008216.2	2082156	C	chr1	2070006	T	IGS
AP008216.2	2082179	A	chr1	2070029	G	IGS
AP008216.2	2082216	T	chr1	2070066	G	IGS
AP008216.2	2082238	C	chr1	2070088	A	IGS
AP008216.2	2082242	C	chr1	2070092	G	IGS
AP008216.2	2082268	A	chr1	2070118	T	IGS
AP008216.2	2082275	C	chr1	2070125	T	IGS
AP008216.2	2082290	C	chr1	2070140	T	IGS
AP008216.2	2082338	G	chr1	2070188	T	IGS
AP008216.2	2082340	G	chr1	2070190	A	IGS
AP008216.2	2082410	T	chr1	2070260	A	IGS
AP008216.2	2082447	T	chr1	2070297	C	IGS
AP008216.2	2082449	A	chr1	2070299	G	IGS
AP008216.2	2082477	G	chr1	2070349	C	IGS
AP008216.2	2082479	C	chr1	2070351	G	IGS
AP008216.2	2082492	G	chr1	2070364	A	IGS
AP008216.2	2082496	G	chr1	2070368	A	IGS
AP008216.2	2082528	A	chr1	2070402	T	IGS
AP008216.2	2082534	G	chr1	2070408	C	IGS
AP008216.2	2083833	C	chr1	2071769	T	IGS
AP008216.2	2083854	G	chr1	2071790	A	IGS
AP008216.2	2083860	G	chr1	2071796	A	IGS
AP008216.2	2083866	G	chr1	2071802	A	IGS
AP008216.2	2083886	C	chr1	2071822	T	IGS
AP008216.2	2083903	T	chr1	2071839	A	IGS
AP008216.2	2084006	G	chr1	2071942	A	IGS
AP008216.2	2084023	G	chr1	2071959	A	IGS
AP008216.2	2084028	A	chr1	2071964	T	IGS
AP008216.2	2084064	G	chr1	2072000	C	IGS
AP008216.2	2084128	C	chr1	2072064	T	IGS
AP008216.2	2084170	G	chr1	2072106	A	IGS
AP008216.2	2084175	C	chr1	2072111	G	IGS
AP008216.2	2084242	G	chr1	2072177	C	IGS
AP008216.2	2084246	T	chr1	2072181	C	IGS
AP008216.2	2084255	C	chr1	2072190	T	IGS
AP008216.2	2084303	T	chr1	2072238	C	IGS
AP008216.2	2084314	G	chr1	2072249	A	IGS
AP008216.2	2084321	A	chr1	2072256	G	IGS
AP008216.2	2084322	T	chr1	2072257	G	IGS
AP008216.2	2084329	T	chr1	2072264	C	IGS
AP008216.2	2084366	A	chr1	2072397	C	IGS
AP008216.2	2084367	T	chr1	2072398	A	IGS
AP008216.2	2084373	A	chr1	2072404	T	IGS
AP008216.2	2084398	T	chr1	2072429	G	IGS
AP008216.2	2084449	A	chr1	2072484	G	IGS
AP008216.2	2084543	T	chr1	2072551	C	IGS
AP008216.2	2084547	G	chr1	2072555	A	IGS
AP008216.2	2084550	A	chr1	2072558	G	IGS
AP008216.2	2084650	A	chr1	2072658	T	IGS
AP008216.2	2084653	T	chr1	2072661	A	IGS
AP008216.2	2084709	G	chr1	2072717	A	IGS
AP008216.2	2084720	A	chr1	2072728	G	IGS
AP008216.2	2084778	A	chr1	2072786	G	IGS
AP008216.2	2084811	G	chr1	2072819	A	IGS
AP008216.2	2084818	G	chr1	2072826	A	IGS
AP008216.2	2084834	A	chr1	2072842	G	IGS
AP008216.2	2084905	A	chr1	2072913	T	IGS
AP008216.2	2084956	T	chr1	2072964	C	IGS
AP008216.2	2084974	T	chr1	2072982	C	IGS
AP008216.2	2085040	G	chr1	2073049	T	IGS
AP008216.2	2085046	A	chr1	2073055	G	IGS
AP008216.2	2085156	A	chr1	2073196	T	IGS
AP008216.2	2085158	G	chr1	2073198	A	IGS
AP008216.2	2085237	G	chr1	2073256	A	IGS
AP008216.2	2085267	A	chr1	2073286	G	IGS
AP008216.2	2085326	A	chr1	2073357	G	IGS
AP008216.2	2085343	G	chr1	2073374	A	IGS
AP008216.2	2085365	C	chr1	2073396	A	IGS
AP008216.2	2085415	A	chr1	2073446	T	IGS
AP008216.2	2085446	G	chr1	2073477	C	IGS
AP008216.2	2085478	A	chr1	2073509	T	IGS
AP008216.2	2085586	G	chr1	2073617	C	IGS
AP008216.2	2085624	T	chr1	2073655	C	IGS
AP008216.2	2085649	G	chr1	2073679	A	IGS
AP008216.2	2085696	A	chr1	2073726	T	IGS
AP008216.2	2085733	A	chr1	2073763	T	IGS
AP008216.2	2085784	G	chr1	2073812	A	IGS
AP008216.2	2085806	C	chr1	2073834	T	IGS
AP008216.2	2085811	T	chr1	2073839	A	IGS
AP008216.2	2085814	G	chr1	2073842	C	IGS
AP008216.2	2085891	T	chr1	2074371	C	IGS
AP008216.2	2085967	G	chr1	2074447	A	IGS
AP008216.2	2086007	T	chr1	2074487	G	IGS
AP008216.2	2086036	T	chr1	2074519	G	IGS
AP008216.2	2086043	T	chr1	2074526	C	IGS
AP008216.2	2086080	T	chr1	2074563	C	IGS
AP008216.2	2086120	C	chr1	2074603	G	IGS
AP008216.2	2086126	G	chr1	2074609	A	IGS
AP008216.2	2086160	G	chr1	2074643	A	IGS
AP008216.2	2086194	T	chr1	2074677	C	IGS
AP008216.2	2086216	T	chr1	2074698	G	IGS
AP008216.2	2086220	A	chr1	2074700	C	IGS
AP008216.2	2086224	T	chr1	2074704	C	IGS
AP008216.2	2086267	A	chr1	2074747	T	IGS
AP008216.2	2086268	A	chr1	2074748	G	IGS
AP008216.2	2086279	A	chr1	2074759	C	IGS
AP008216.2	2086284	A	chr1	2074764	G	IGS
AP008216.2	2086362	C	chr1	2074842	T	IGS
AP008216.2	2086364	G	chr1	2074844	A	IGS
AP008216.2	2086372	G	chr1	2074852	C	IGS
AP008216.2	2086398	C	chr1	2074878	T	IGS
AP008216.2	2086463	G	chr1	2074943	A	IGS
AP008216.2	2086503	A	chr1	2074983	T	IGS
AP008216.2	2086527	C	chr1	2075007	A	IGS
AP008216.2	2086539	C	chr1	2075019	T	IGS
AP008216.2	2086547	T	chr1	2075027	A	IGS
AP008216.2	2086564	A	chr1	2075044	C	IGS
AP008216.2	2086572	T	chr1	2075052	A	IGS
AP008216.2	2086590	A	chr1	2075070	G	IGS
AP008216.2	2086643	G	chr1	2075123	A	IGS
AP008216.2	2086663	A	chr1	2075143	T	IGS
AP008216.2	2086716	A	chr1	2075196	T	IGS
AP008216.2	2086757	C	chr1	2075237	G	IGS
AP008216.2	2086815	C	chr1	2075295	T	IGS
AP008216.2	2086863	G	chr1	2075343	A	CDS
AP008216.2	2086870	C	chr1	2075350	G	CDS
AP008216.2	2087037	C	chr1	2075517	T	CDS
AP008216.2	2087043	T	chr1	2075523	G	CDS
AP008216.2	2087132	C	chr1	2075612	A	CDS
AP008216.2	2087230	T	chr1	2075710	A	CDS
AP008216.2	2087266	A	chr1	2075746	G	CDS
AP008216.2	2087329	C	chr1	2075809	T	CDS
AP008216.2	2087337	A	chr1	2075817	T	CDS
AP008216.2	2087380	G	chr1	2075860	T	CDS
AP008216.2	2087452	A	chr1	2075932	G	CDS
AP008216.2	2087476	C	chr1	2075956	T	CDS
AP008216.2	2087511	C	chr1	2075991	G	CDS
AP008216.2	2087609	C	chr1	2076089	A	CDS
AP008216.2	2087617	G	chr1	2076097	A	CDS
AP008216.2	2087632	G	chr1	2076112	A	CDS
AP008216.2	2087693	A	chr1	2076173	G	CDS
AP008216.2	2087737	A	chr1	2076217	G	CDS
AP008216.2	2087803	A	chr1	2076283	G	intron
AP008216.2	2087871	A	chr1	2076325	G	CDS
AP008216.2	2087904	C	chr1	2076358	T	CDS
AP008216.2	2087906	G	chr1	2076360	A	CDS
AP008216.2	2087928	C	chr1	2076382	T	CDS
AP008216.2	2087954	G	chr1	2076408	T	CDS
AP008216.2	2087962	C	chr1	2076416	T	CDS
AP008216.2	2088022	G	chr1	2076476	A	CDS
AP008216.2	2088082	C	chr1	2076536	A	CDS
AP008216.2	2088095	G	chr1	2076549	A	CDS
AP008216.2	2088112	G	chr1	2076566	A	CDS
AP008216.2	2088158	A	chr1	2076612	G	CDS
AP008216.2	2088258	C	chr1	2076712	T	IGS
AP008216.2	2088284	C	chr1	2076738	G	IGS
AP008216.2	2088335	C	chr1	2076789	A	IGS
AP008216.2	2088346	C	chr1	2076800	G	IGS
AP008216.2	2088405	G	chr1	2076859	A	IGS
AP008216.2	2088413	G	chr1	2076867	C	IGS
AP008216.2	2088416	A	chr1	2076870	G	IGS
AP008216.2	2088452	T	chr1	2076906	G	IGS
AP008216.2	2088497	A	chr1	2076951	T	IGS
AP008216.2	2088553	G	chr1	2077007	T	IGS
AP008216.2	2088574	T	chr1	2077027	A	IGS
AP008216.2	2088587	A	chr1	2077040	T	IGS
AP008216.2	2088626	A	chr1	2077079	C	IGS
AP008216.2	2088656	G	chr1	2077109	A	IGS
AP008216.2	2088696	A	chr1	2077149	G	IGS
AP008216.2	2088711	G	chr1	2077164	A	IGS
AP008216.2	2088785	G	chr1	2077237	A	IGS
AP008216.2	2088843	C	chr1	2077295	T	IGS
AP008216.2	2088878	G	chr1	2077330	T	IGS
AP008216.2	2088897	T	chr1	2077349	C	IGS
AP008216.2	2088911	T	chr1	2077363	G	IGS
AP008216.2	2088938	A	chr1	2077390	G	IGS
AP008216.2	2088980	T	chr1	2077432	A	IGS
AP008216.2	2089054	G	chr1	2077506	A	IGS
AP008216.2	2089138	A	chr1	2077590	G	IGS
AP008216.2	2089170	T	chr1	2077622	A	IGS
AP008216.2	2089213	C	chr1	2077665	A	IGS
AP008216.2	2089281	T	chr1	2077729	C	IGS
AP008216.2	2089304	A	chr1	2077750	T	IGS
AP008216.2	2089325	C	chr1	2077771	G	IGS
AP008216.2	2089327	A	chr1	2077773	T	IGS
AP008216.2	2089376	A	chr1	2077822	T	IGS
AP008216.2	2089394	C	chr1	2077838	A	IGS
AP008216.2	2089431	A	chr1	2077875	G	IGS
AP008216.2	2089465	G	chr1	2077909	T	IGS
AP008216.2	2089468	A	chr1	2077912	G	IGS
AP008216.2	2089491	T	chr1	2077935	G	IGS
AP008216.2	2089492	G	chr1	2077936	A	IGS
AP008216.2	2089506	C	chr1	2077950	T	IGS
AP008216.2	2089544	A	chr1	2077988	G	IGS
AP008216.2	2089545	C	chr1	2077989	T	IGS
AP008216.2	2089594	G	chr1	2078038	A	IGS
AP008216.2	2089612	C	chr1	2078056	A	IGS
AP008216.2	2089640	G	chr1	2078084	A	IGS
AP008216.2	2089772	T	chr1	2078216	A	IGS
AP008216.2	2089778	C	chr1	2078222	T	IGS
AP008216.2	2089782	C	chr1	2078226	T	IGS
AP008216.2	2089919	C	chr1	2078363	G	IGS
AP008216.2	2090150	T	chr1	2078594	C	IGS
AP008216.2	2090167	A	chr1	2078611	C	IGS
AP008216.2	2090198	A	chr1	2078642	G	IGS
AP008216.2	2090348	T	chr1	2078792	C	IGS
AP008216.2	2090367	T	chr1	2078811	C	IGS
AP008216.2	2090434	T	chr1	2078878	C	IGS
AP008216.2	2090785	A	chr1	2079233	G	IGS
AP008216.2	2090891	C	chr1	2079339	T	IGS
AP008216.2	2090908	T	chr1	2079356	A	IGS
AP008216.2	2090924	T	chr1	2079372	A	IGS
AP008216.2	2091131	A	chr1	2079565	T	IGS
AP008216.2	2091250	C	chr1	2079684	T	IGS
AP008216.2	2092031	A	chr1	2080466	G	IGS
AP008216.2	2092089	T	chr1	2080524	C	IGS
AP008216.2	2092093	G	chr1	2080528	A	IGS
AP008216.2	2092109	T	chr1	2080544	C	IGS
AP008216.2	2092212	A	chr1	2080647	G	IGS
AP008216.2	2092253	G	chr1	2080688	A	IGS
AP008216.2	2092277	A	chr1	2080712	G	IGS
AP008216.2	2092391	T	chr1	2080826	C	IGS
AP008216.2	2092413	G	chr1	2080848	A	IGS
AP008216.2	2092420	A	chr1	2080855	G	IGS
AP008216.2	2092440	C	chr1	2080875	G	IGS
AP008216.2	2092536	A	chr1	2080971	C	IGS
AP008216.2	2092542	A	chr1	2080977	G	IGS
AP008216.2	2092769	C	chr1	2081204	T	IGS
AP008216.2	2093226	T	chr1	2081661	A	IGS
AP008216.2	2093297	T	chr1	2081732	C	IGS
AP008216.2	2094017	T	chr1	2082381	C	IGS
AP008216.2	2094257	A	chr1	2082620	G	IGS
AP008216.2	2094500	G	chr1	2082863	A	IGS
AP008216.2	2094869	C	chr1	2083128	G	IGS
AP008216.2	2095958	T	chr1	2084215	A	IGS
AP008216.2	2096697	T	chr1	2084954	C	IGS
AP008216.2	2096889	T	chr1	2085146	C	IGS
AP008216.2	2097619	A	chr1	2085876	G	IGS
AP008216.2	2102854	G	chr1	2091108	T	IGS
AP008216.2	2103337	C	chr1	2091591	G	IGS
AP008216.2	2104671	C	chr1	2092928	A	IGS
AP008216.2	2105093	G	chr1	2093350	A	IGS
AP008216.2	2105754	G	chr1	2094011	A	IGS
AP008216.2	2106170	T	chr1	2094427	G	IGS
AP008216.2	2106399	A	chr1	2094656	G	IGS
AP008216.2	2107390	A	chr1	2095647	T	IGS
AP008216.2	2107654	A	chr1	2095911	G	IGS
AP008216.2	2107812	G	chr1	2096066	A	IGS
AP008216.2	2107818	C	chr1	2096072	T	IGS
AP008216.2	2107835	G	chr1	2096090	C	IGS
AP008216.2	2107838	T	chr1	2096093	C	IGS
AP008216.2	2107889	A	chr1	2096144	C	IGS
AP008216.2	2107901	T	chr1	2096156	A	IGS
AP008216.2	2107916	C	chr1	2096171	G	CDS
AP008216.2	2107924	T	chr1	2096179	G	CDS
AP008216.2	2107928	A	chr1	2096183	C	CDS
AP008216.2	2107929	T	chr1	2096184	A	CDS
AP008216.2	2107933	A	chr1	2096188	C	CDS
AP008216.2	2107939	T	chr1	2096194	A	CDS
AP008216.2	2107946	G	chr1	2096201	T	CDS
AP008216.2	2107962	C	chr1	2096217	T	CDS
AP008216.2	2107964	A	chr1	2096219	G	CDS
AP008216.2	2107978	G	chr1	2096233	A	CDS
AP008216.2	2107998	G	chr1	2096253	C	CDS
AP008216.2	2108039	C	chr1	2096294	T	CDS
AP008216.2	2108040	G	chr1	2096295	A	CDS
AP008216.2	2108045	A	chr1	2096300	T	CDS
AP008216.2	2108066	C	chr1	2096321	G	CDS
AP008216.2	2108086	T	chr1	2096341	C	CDS
AP008216.2	2108094	G	chr1	2096349	A	CDS
AP008216.2	2108096	T	chr1	2096351	C	CDS
AP008216.2	2108113	A	chr1	2096368	T	CDS
AP008216.2	2108114	C	chr1	2096369	T	CDS
AP008216.2	2108126	G	chr1	2096381	C	CDS
AP008216.2	2108151	T	chr1	2096406	G	CDS
AP008216.2	2108159	T	chr1	2096413	C	CDS
AP008216.2	2108205	G	chr1	2096459	T	CDS
AP008216.2	2108223	C	chr1	2096477	A	CDS
AP008216.2	2108237	A	chr1	2096491	T	CDS
AP008216.2	2108269	G	chr1	2096523	A	CDS
AP008216.2	2108300	C	chr1	2096554	T	CDS
AP008216.2	2108302	A	chr1	2096556	G	CDS
AP008216.2	2108312	G	chr1	2096566	A	CDS
AP008216.2	2108320	C	chr1	2096574	T	CDS
AP008216.2	2108324	G	chr1	2096578	A	CDS
AP008216.2	2108385	C	chr1	2096639	G	CDS
AP008216.2	2108386	C	chr1	2096640	T	CDS
AP008216.2	2108391	G	chr1	2096645	T	CDS
AP008216.2	2108420	T	chr1	2096674	C	CDS
AP008216.2	2108421	T	chr1	2096675	G	CDS
AP008216.2	2108433	T	chr1	2096687	C	CDS
AP008216.2	2108521	C	chr1	2096775	T	CDS
AP008216.2	2108578	C	chr1	2096832	A	CDS
AP008216.2	2108596	A	chr1	2096850	G	CDS
AP008216.2	2108643	G	chr1	2096897	A	CDS
AP008216.2	2108656	A	chr1	2096910	G	CDS
AP008216.2	2108714	A	chr1	2096968	G	CDS
AP008216.2	2108742	C	chr1	2096996	T	CDS
AP008216.2	2108748	T	chr1	2097002	C	CDS
AP008216.2	2108760	T	chr1	2097014	C	CDS
AP008216.2	2108963	T	chr1	2097217	C	CDS
AP008216.2	2108974	T	chr1	2097228	C	CDS
AP008216.2	2108983	T	chr1	2097237	A	CDS
AP008216.2	2109003	G	chr1	2097257	A	CDS
AP008216.2	2109258	G	chr1	2097512	C	CDS
AP008216.2	2109440	A	chr1	2097694	G	IGS
AP008216.2	2110835	A	chr1	2099093	G	IGS
AP008216.2	2118442	A	chr1	2106699	G	three_prime_UTR
AP008216.2	2125684	G	chr1	2113942	T	IGS
AP008216.2	2133024	C	chr1	2121282	G	IGS
AP008216.2	2141424	C	chr1	2129616	T	IGS
AP008216.2	2148398	G	chr1	2136594	T	CDS
AP008216.2	2149709	T	chr1	2137905	C	IGS
AP008216.2	2150312	C	chr1	2138508	A	IGS
AP008216.2	2150729	C	chr1	2138925	A	IGS
AP008216.2	2150736	G	chr1	2138932	C	IGS
AP008216.2	2156280	A	chr1	2144531	G	IGS
AP008216.2	2156899	T	chr1	2145150	C	IGS
AP008216.2	2157068	A	chr1	2145319	G	IGS
AP008216.2	2157556	G	chr1	2145806	A	IGS
AP008216.2	2157643	G	chr1	2145893	A	three_prime_UTR
AP008216.2	2158194	G	chr1	2146445	A	CDS
AP008216.2	2158363	T	chr1	2146614	A	intron
AP008216.2	2158445	A	chr1	2146696	G	intron
AP008216.2	2162277	A	chr1	2150537	G	IGS
AP008216.2	2162365	C	chr1	2150625	T	IGS
AP008216.2	2163173	C	chr1	2151432	T	IGS
AP008216.2	2164819	A	chr1	2153078	T	CDS
AP008216.2	2165882	C	chr1	2154141	A	intron
AP008216.2	2167994	T	chr1	2156253	A	IGS
AP008216.2	2168351	G	chr1	2156612	A	IGS
AP008216.2	2170267	G	chr1	2158534	A	IGS
AP008216.2	2170762	A	chr1	2159030	G	IGS
AP008216.2	2174332	T	chr1	2162649	A	IGS
AP008216.2	2174411	A	chr1	2162728	T	IGS
AP008216.2	2175093	T	chr1	2163414	C	IGS
AP008216.2	2175242	A	chr1	2163555	G	IGS
AP008216.2	2175301	A	chr1	2163614	G	IGS
AP008216.2	2175315	T	chr1	2163628	C	IGS
AP008216.2	2175329	C	chr1	2163642	T	IGS
AP008216.2	2175495	G	chr1	2163807	T	IGS
AP008216.2	2175529	C	chr1	2163841	A	IGS
AP008216.2	2175584	C	chr1	2163896	A	IGS
AP008216.2	2176149	T	chr1	2164461	C	CDS
AP008216.2	2177257	T	chr1	2165569	C	intron
AP008216.2	2178486	G	chr1	2166798	A	IGS
AP008216.2	2180118	C	chr1	2168430	T	IGS
AP008216.2	2180269	T	chr1	2168581	C	IGS
AP008216.2	2184972	T	chr1	2173281	C	intron
AP008216.2	2186323	G	chr1	2174632	A	three_prime_UTR
AP008216.2	2186380	T	chr1	2174689	G	three_prime_UTR
AP008216.2	2186402	A	chr1	2174711	G	three_prime_UTR
AP008216.2	2186407	G	chr1	2174716	T	three_prime_UTR
AP008216.2	2186445	T	chr1	2174754	C	three_prime_UTR
AP008216.2	2186448	T	chr1	2174757	C	three_prime_UTR
AP008216.2	2186705	A	chr1	2174993	G	five_prime_UTR
AP008216.2	2186782	G	chr1	2175070	A	five_prime_UTR
AP008216.2	2186834	C	chr1	2175122	T	five_prime_UTR
AP008216.2	2186891	C	chr1	2175179	T	five_prime_UTR
AP008216.2	2186895	A	chr1	2175183	G	five_prime_UTR
AP008216.2	2186943	G	chr1	2175231	A	five_prime_UTR
AP008216.2	2187022	A	chr1	2175310	G	five_prime_UTR
AP008216.2	2187044	G	chr1	2175332	A	five_prime_UTR
AP008216.2	2187177	T	chr1	2175464	C	five_prime_UTR
AP008216.2	2187249	A	chr1	2175536	G	five_prime_UTR
AP008216.2	2187256	T	chr1	2175543	A	five_prime_UTR
AP008216.2	2187597	T	chr1	2175885	C	five_prime_UTR
AP008216.2	2187699	A	chr1	2175987	C	five_prime_UTR
AP008216.2	2187851	A	chr1	2176139	G	five_prime_UTR
AP008216.2	2188148	T	chr1	2176436	C	IGS
AP008216.2	2188183	A	chr1	2176478	G	IGS
AP008216.2	2188275	T	chr1	2176570	C	IGS
AP008216.2	2188328	A	chr1	2176623	G	IGS
AP008216.2	2188351	T	chr1	2176646	C	IGS
AP008216.2	2188385	T	chr1	2176680	A	IGS
AP008216.2	2188528	G	chr1	2176826	A	IGS
AP008216.2	2188580	T	chr1	2176878	C	IGS
AP008216.2	2189289	G	chr1	2177587	C	IGS
AP008216.2	2189361	A	chr1	2177656	T	IGS
AP008216.2	2189566	G	chr1	2177823	A	IGS
AP008216.2	2189578	A	chr1	2177835	G	IGS
AP008216.2	2189604	C	chr1	2177861	T	IGS
AP008216.2	2189813	G	chr1	2178074	T	IGS
AP008216.2	2190157	G	chr1	2178417	T	IGS
AP008216.2	2190257	T	chr1	2178534	C	IGS
AP008216.2	2190533	A	chr1	2178786	G	IGS
AP008216.2	2190537	A	chr1	2178790	G	IGS
AP008216.2	2191285	A	chr1	2179529	T	IGS
AP008216.2	2191356	C	chr1	2179580	T	IGS
AP008216.2	2191566	C	chr1	2179804	T	IGS
AP008216.2	2191580	G	chr1	2179818	A	IGS
AP008216.2	2191595	A	chr1	2179833	G	IGS
AP008216.2	2191764	G	chr1	2180002	A	IGS
AP008216.2	2191767	G	chr1	2180005	C	IGS
AP008216.2	2191775	C	chr1	2180013	T	IGS
AP008216.2	2191791	C	chr1	2180029	T	IGS
AP008216.2	2191884	T	chr1	2180122	A	IGS
AP008216.2	2192044	A	chr1	2180283	T	IGS
AP008216.2	2192068	C	chr1	2180307	T	IGS
AP008216.2	2192094	C	chr1	2180333	A	IGS
AP008216.2	2192116	A	chr1	2180355	G	IGS
AP008216.2	2192119	G	chr1	2180358	A	IGS
AP008216.2	2192197	A	chr1	2180436	G	IGS
AP008216.2	2192225	G	chr1	2180464	A	IGS
AP008216.2	2192255	T	chr1	2180494	C	IGS
AP008216.2	2192267	T	chr1	2180506	A	IGS
AP008216.2	2192394	G	chr1	2180633	A	IGS
AP008216.2	2192448	C	chr1	2180688	A	IGS
AP008216.2	2192452	G	chr1	2180692	A	IGS
AP008216.2	2192462	G	chr1	2180702	A	IGS
AP008216.2	2192564	G	chr1	2180804	A	IGS
AP008216.2	2192578	G	chr1	2180818	A	IGS
AP008216.2	2192586	T	chr1	2180826	C	IGS
AP008216.2	2192751	A	chr1	2180990	G	IGS
AP008216.2	2192859	C	chr1	2181098	A	IGS
AP008216.2	2193060	C	chr1	2181251	T	IGS
AP008216.2	2193174	T	chr1	2181365	C	IGS
AP008216.2	2199210	A	chr1	2182823	G	CDS
AP008216.2	2199515	T	chr1	2183128	C	CDS
AP008216.2	2199529	A	chr1	2183142	G	CDS
AP008216.2	2199543	A	chr1	2183156	G	CDS
AP008216.2	2199755	T	chr1	2183369	C	CDS
AP008216.2	2199905	T	chr1	2183519	C	CDS
AP008216.2	2199933	A	chr1	2183547	G	CDS
AP008216.2	2199948	G	chr1	2183557	C	CDS
AP008216.2	2199949	G	chr1	2183558	C	CDS
AP008216.2	2199951	G	chr1	2183560	T	CDS
AP008216.2	2199955	C	chr1	2183563	T	CDS
AP008216.2	2199958	G	chr1	2183566	A	CDS
AP008216.2	2199962	A	chr1	2183570	C	CDS
AP008216.2	2199963	G	chr1	2183571	T	CDS
AP008216.2	2199969	G	chr1	2183576	C	CDS
AP008216.2	2199976	G	chr1	2183581	C	CDS
AP008216.2	2200015	C	chr1	2183620	T	CDS
AP008216.2	2200691	T	chr1	2184170	C	IGS
AP008216.2	2200694	C	chr1	2184173	T	IGS
AP008216.2	2200725	G	chr1	2184204	A	IGS
AP008216.2	2200730	A	chr1	2184209	G	IGS
AP008216.2	2200763	G	chr1	2184242	A	IGS
AP008216.2	2201493	T	chr1	2185351	C	IGS
AP008216.2	2201519	C	chr1	2185377	A	IGS
AP008216.2	2201597	A	chr1	2185455	G	IGS
AP008216.2	2201649	A	chr1	2185507	G	IGS
AP008216.2	2201746	A	chr1	2185604	G	IGS
AP008216.2	2201773	A	chr1	2185631	G	IGS
AP008216.2	2201811	T	chr1	2185669	A	IGS
AP008216.2	2201994	T	chr1	2185852	A	IGS
AP008216.2	2202015	A	chr1	2185873	G	IGS
AP008216.2	2202195	C	chr1	2186053	T	IGS
AP008216.2	2202198	G	chr1	2186056	C	IGS
AP008216.2	2202345	T	chr1	2186203	C	IGS
AP008216.2	2202406	A	chr1	2186264	G	IGS
AP008216.2	2202408	C	chr1	2186266	T	IGS
AP008216.2	2202464	A	chr1	2186322	G	IGS
AP008216.2	2202579	G	chr1	2186438	A	IGS
AP008216.2	2202628	G	chr1	2186487	A	IGS
AP008216.2	2202659	T	chr1	2186518	A	IGS
AP008216.2	2202662	T	chr1	2186521	C	IGS
AP008216.2	2202663	T	chr1	2186522	A	IGS
AP008216.2	2202664	T	chr1	2186523	A	IGS
AP008216.2	2202682	C	chr1	2186541	A	IGS
AP008216.2	2202709	G	chr1	2186573	A	IGS
AP008216.2	2202900	G	chr1	2186764	A	IGS
AP008216.2	2203039	C	chr1	2186903	T	IGS
AP008216.2	2203040	A	chr1	2186904	G	IGS
AP008216.2	2203143	T	chr1	2187007	C	IGS
AP008216.2	2203295	A	chr1	2187146	T	IGS
AP008216.2	2203399	G	chr1	2187250	A	IGS
AP008216.2	2203416	T	chr1	2187267	G	IGS
AP008216.2	2203615	C	chr1	2187466	T	IGS
AP008216.2	2203817	A	chr1	2187668	G	IGS
AP008216.2	2204010	T	chr1	2187861	G	IGS
AP008216.2	2204121	A	chr1	2187972	G	IGS
AP008216.2	2204203	C	chr1	2188054	T	IGS
AP008216.2	2204294	T	chr1	2188145	C	IGS
AP008216.2	2204685	G	chr1	2188534	A	IGS
AP008216.2	2204898	T	chr1	2188747	C	IGS
AP008216.2	2206884	C	chr1	2190733	T	CDS
AP008216.2	2209490	A	chr1	2193342	G	intron
AP008216.2	2209567	T	chr1	2193419	A	intron
AP008216.2	2210215	C	chr1	2194070	T	intron
AP008216.2	2210261	A	chr1	2194116	G	five_prime_UTR
AP008216.2	2210352	C	chr1	2194207	G	five_prime_UTR
AP008216.2	2210537	A	chr1	2194392	C	IGS
AP008216.2	2211167	A	chr1	2195023	G	IGS
AP008216.2	2211649	T	chr1	2195505	C	IGS
AP008216.2	2211657	G	chr1	2195513	A	IGS
AP008216.2	2211974	T	chr1	2195816	C	IGS
AP008216.2	2212305	C	chr1	2196146	T	IGS
AP008216.2	2212368	T	chr1	2196209	A	IGS
AP008216.2	2212428	G	chr1	2196269	A	IGS
AP008216.2	2212508	A	chr1	2196349	G	IGS
AP008216.2	2212514	C	chr1	2196355	G	IGS
AP008216.2	2212660	C	chr1	2196469	T	IGS
AP008216.2	2212684	A	chr1	2196493	G	IGS
AP008216.2	2212769	A	chr1	2196546	G	IGS
AP008216.2	2212784	G	chr1	2196561	A	IGS
AP008216.2	2212834	T	chr1	2196611	A	IGS
AP008216.2	2212891	A	chr1	2196668	G	IGS
AP008216.2	2212933	T	chr1	2196710	C	IGS
AP008216.2	2212987	A	chr1	2196764	G	IGS
AP008216.2	2212990	C	chr1	2196767	T	IGS
AP008216.2	2213117	C	chr1	2196893	T	IGS
AP008216.2	2213121	T	chr1	2196897	C	IGS
AP008216.2	2213202	T	chr1	2196978	C	IGS
AP008216.2	2213295	A	chr1	2197070	C	IGS
AP008216.2	2213349	A	chr1	2197124	G	IGS
AP008216.2	2213514	G	chr1	2197289	C	IGS
AP008216.2	2214162	A	chr1	2197936	G	IGS
AP008216.2	2214170	T	chr1	2197944	C	IGS
AP008216.2	2214207	G	chr1	2197981	A	IGS
AP008216.2	2214210	A	chr1	2197984	T	IGS
AP008216.2	2214213	A	chr1	2197987	G	IGS
AP008216.2	2214263	G	chr1	2198037	A	IGS
AP008216.2	2214286	A	chr1	2198060	G	IGS
AP008216.2	2214297	T	chr1	2198071	C	IGS
AP008216.2	2214358	T	chr1	2198130	C	IGS
AP008216.2	2214369	C	chr1	2198141	T	IGS
AP008216.2	2214635	C	chr1	2198407	G	IGS
AP008216.2	2214679	A	chr1	2198451	G	IGS
AP008216.2	2214754	A	chr1	2198526	G	IGS
AP008216.2	2214789	C	chr1	2198561	A	IGS
AP008216.2	2214853	A	chr1	2198625	C	IGS
AP008216.2	2215202	A	chr1	2198974	C	IGS
AP008216.2	2215390	T	chr1	2199172	C	IGS
AP008216.2	2215391	C	chr1	2199173	T	IGS
AP008216.2	2215427	G	chr1	2199208	A	IGS
AP008216.2	2215517	T	chr1	2199298	G	IGS
AP008216.2	2215575	T	chr1	2199356	C	IGS
AP008216.2	2215612	A	chr1	2199392	G	IGS
AP008216.2	2215726	A	chr1	2199506	G	IGS
AP008216.2	2215809	G	chr1	2199589	T	IGS
AP008216.2	2215841	G	chr1	2199621	C	IGS
AP008216.2	2216897	C	chr1	2200678	T	IGS
AP008216.2	2217001	T	chr1	2200782	G	IGS
AP008216.2	2217045	G	chr1	2200828	A	IGS
AP008216.2	2217186	T	chr1	2200970	C	IGS
AP008216.2	2217211	T	chr1	2200995	C	IGS
AP008216.2	2217461	T	chr1	2201247	A	IGS
AP008216.2	2217464	C	chr1	2201249	T	IGS
AP008216.2	2217572	G	chr1	2201357	A	IGS
AP008216.2	2217615	G	chr1	2201400	A	IGS
AP008216.2	2217873	C	chr1	2201593	T	IGS
AP008216.2	2218271	A	chr1	2201991	T	IGS
AP008216.2	2218790	T	chr1	2202513	A	IGS
AP008216.2	2218882	A	chr1	2202605	T	IGS
AP008216.2	2218884	C	chr1	2202607	T	IGS
AP008216.2	2218890	C	chr1	2202613	T	IGS
AP008216.2	2219053	A	chr1	2202776	T	IGS
AP008216.2	2219078	G	chr1	2202801	A	IGS
AP008216.2	2219312	A	chr1	2203035	G	IGS
AP008216.2	2219331	A	chr1	2203054	T	IGS
AP008216.2	2219597	G	chr1	2203320	A	IGS
AP008216.2	2219747	C	chr1	2203470	T	IGS
AP008216.2	2219790	A	chr1	2203513	G	IGS
AP008216.2	2219853	C	chr1	2203576	T	CDS
AP008216.2	2221647	C	chr1	2205371	A	intron
AP008216.2	2222153	G	chr1	2205877	C	intron
AP008216.2	2222591	A	chr1	2206314	G	intron
AP008216.2	2223840	G	chr1	2207563	A	CDS
AP008216.2	2224417	C	chr1	2208140	T	CDS
AP008216.2	2224556	G	chr1	2208279	A	CDS
AP008216.2	2224927	C	chr1	2208650	T	five_prime_UTR
AP008216.2	2225062	A	chr1	2208778	G	IGS
AP008216.2	2225091	T	chr1	2208807	C	IGS
AP008216.2	2225571	T	chr1	2209279	A	IGS
AP008216.2	2225639	A	chr1	2209347	G	IGS
AP008216.2	2225642	T	chr1	2209350	A	IGS
AP008216.2	2225644	A	chr1	2209352	C	IGS
AP008216.2	2225676	C	chr1	2209384	T	IGS
AP008216.2	2225681	T	chr1	2209389	C	IGS
AP008216.2	2226512	G	chr1	2210198	A	IGS
AP008216.2	2226533	G	chr1	2210219	A	IGS
AP008216.2	2226859	A	chr1	2210545	C	IGS
AP008216.2	2226915	T	chr1	2210601	C	IGS
AP008216.2	2226955	G	chr1	2210641	A	IGS
AP008216.2	2226997	G	chr1	2210683	A	IGS
AP008216.2	2227089	A	chr1	2210781	G	IGS
AP008216.2	2227229	C	chr1	2210921	A	IGS
AP008216.2	2227237	G	chr1	2210929	T	IGS
AP008216.2	2227280	T	chr1	2210972	C	IGS
AP008216.2	2227285	C	chr1	2210977	T	IGS
AP008216.2	2227422	T	chr1	2211114	G	CDS
AP008216.2	2227432	G	chr1	2211124	T	CDS
AP008216.2	2227507	G	chr1	2211199	C	intron
AP008216.2	2227510	A	chr1	2211202	T	intron
AP008216.2	2227541	G	chr1	2211235	T	intron
AP008216.2	2227619	G	chr1	2211313	A	intron
AP008216.2	2227689	T	chr1	2211383	C	intron
AP008216.2	2227815	A	chr1	2211552	C	intron
AP008216.2	2227828	G	chr1	2211565	A	intron
AP008216.2	2227847	G	chr1	2211584	T	intron
AP008216.2	2227959	C	chr1	2211696	T	intron
AP008216.2	2228076	C	chr1	2211813	T	intron
AP008216.2	2230001	T	chr1	2213738	C	intron
AP008216.2	2230204	G	chr1	2213941	A	intron
AP008216.2	2230309	T	chr1	2214045	C	intron
AP008216.2	2230362	A	chr1	2214098	G	intron
AP008216.2	2230704	T	chr1	2214441	G	CDS
AP008216.2	2230719	T	chr1	2214456	G	CDS
AP008216.2	2232198	G	chr1	2215937	T	IGS
AP008216.2	2232341	T	chr1	2216079	C	IGS
AP008216.2	2232627	G	chr1	2216365	A	IGS
AP008216.2	2232769	C	chr1	2216499	T	IGS
AP008216.2	2232802	T	chr1	2216532	C	IGS
AP008216.2	2233324	T	chr1	2217054	C	IGS
AP008216.2	2233464	C	chr1	2217194	A	IGS
AP008216.2	2233510	T	chr1	2217240	C	IGS
AP008216.2	2233678	C	chr1	2217408	A	IGS
AP008216.2	2233760	T	chr1	2217490	C	IGS
AP008216.2	2233770	C	chr1	2217500	T	IGS
AP008216.2	2234735	C	chr1	2218465	T	IGS
AP008216.2	2234879	T	chr1	2218609	A	IGS
AP008216.2	2234933	G	chr1	2218663	A	IGS
AP008216.2	2235932	G	chr1	2219661	A	IGS
AP008216.2	2235944	A	chr1	2219673	G	IGS
AP008216.2	2235984	A	chr1	2219713	G	IGS
AP008216.2	2236107	A	chr1	2219836	T	IGS
AP008216.2	2236116	G	chr1	2219845	A	IGS
AP008216.2	2236124	G	chr1	2219853	A	IGS
AP008216.2	2236151	G	chr1	2219880	T	IGS
AP008216.2	2237009	A	chr1	2220738	G	CDS
AP008216.2	2237102	A	chr1	2220831	G	CDS
AP008216.2	2237276	C	chr1	2221005	A	CDS
AP008216.2	2237355	T	chr1	2221084	C	intron
AP008216.2	2237412	C	chr1	2221141	T	intron
AP008216.2	2237632	A	chr1	2222817	G	intron
AP008216.2	2237665	G	chr1	2222850	A	intron
AP008216.2	2237684	A	chr1	2222869	G	intron
AP008216.2	2237687	C	chr1	2222872	T	intron
AP008216.2	2237747	T	chr1	2222932	C	intron
AP008216.2	2237905	C	chr1	2223090	T	intron
AP008216.2	2237985	A	chr1	2223170	G	intron
AP008216.2	2238010	G	chr1	2223195	A	intron
AP008216.2	2238060	T	chr1	2223245	C	intron
AP008216.2	2238093	A	chr1	2223278	G	intron
AP008216.2	2238188	T	chr1	2223373	A	intron
AP008216.2	2238243	A	chr1	2223428	G	intron
AP008216.2	2238401	T	chr1	2223586	A	intron
AP008216.2	2238482	C	chr1	2223667	T	intron
AP008216.2	2240876	G	chr1	2226061	T	CDS
AP008216.2	2242012	C	chr1	2227197	T	IGS
AP008216.2	2242097	T	chr1	2227282	C	IGS
AP008216.2	2242166	C	chr1	2227350	G	IGS
AP008216.2	2242220	A	chr1	2227404	T	IGS
AP008216.2	2242341	C	chr1	2227523	T	IGS
AP008216.2	2242355	T	chr1	2227537	C	IGS
AP008216.2	2242377	T	chr1	2227559	C	IGS
AP008216.2	2242378	A	chr1	2227560	G	IGS
AP008216.2	2242384	A	chr1	2227566	G	IGS
AP008216.2	2242391	A	chr1	2227573	G	IGS
AP008216.2	2242397	G	chr1	2227579	A	IGS
AP008216.2	2250592	T	chr1	2235788	C	IGS
AP008216.2	2250613	G	chr1	2235809	A	IGS
AP008216.2	2250763	T	chr1	2235959	G	IGS
AP008216.2	2250778	C	chr1	2235974	T	IGS
AP008216.2	2251735	C	chr1	2237701	T	IGS
AP008216.2	2251790	T	chr1	2237758	A	IGS
AP008216.2	2251799	G	chr1	2237761	C	IGS
AP008216.2	2251802	G	chr1	2237763	A	IGS
AP008216.2	2251851	T	chr1	2237812	A	IGS
AP008216.2	2251873	G	chr1	2237834	A	IGS
AP008216.2	2252832	A	chr1	2238710	G	IGS
AP008216.2	2253516	G	chr1	2239285	A	IGS
AP008216.2	2253613	G	chr1	2239383	A	IGS
AP008216.2	2253626	G	chr1	2239396	A	IGS
AP008216.2	2253650	T	chr1	2239420	C	IGS
AP008216.2	2253666	T	chr1	2239436	A	IGS
AP008216.2	2253678	A	chr1	2239448	C	IGS
AP008216.2	2253693	C	chr1	2239463	T	IGS
AP008216.2	2253704	G	chr1	2239474	C	IGS
AP008216.2	2253714	C	chr1	2239484	A	IGS
AP008216.2	2253827	C	chr1	2239597	T	IGS
AP008216.2	2254335	G	chr1	2240131	C	IGS
AP008216.2	2254517	T	chr1	2240311	C	IGS
AP008216.2	2254552	T	chr1	2240346	C	IGS
AP008216.2	2254669	G	chr1	2240463	A	IGS
AP008216.2	2254745	A	chr1	2240539	T	IGS
AP008216.2	2254746	T	chr1	2240540	A	IGS
AP008216.2	2254787	G	chr1	2240581	A	IGS
AP008216.2	2254880	C	chr1	2240675	T	IGS
AP008216.2	2254882	G	chr1	2240677	T	IGS
AP008216.2	2254899	T	chr1	2240694	A	IGS
AP008216.2	2254933	T	chr1	2240728	C	IGS
AP008216.2	2255057	A	chr1	2240852	C	IGS
AP008216.2	2255071	T	chr1	2240866	C	IGS
AP008216.2	2255482	A	chr1	2241277	C	IGS
AP008216.2	2255518	T	chr1	2241313	C	IGS
AP008216.2	2255570	A	chr1	2241365	C	IGS
AP008216.2	2255959	C	chr1	2241766	T	IGS
AP008216.2	2256075	C	chr1	2241882	A	IGS
AP008216.2	2256076	G	chr1	2241883	A	IGS
AP008216.2	2256250	C	chr1	2242057	T	IGS
AP008216.2	2256261	T	chr1	2242068	C	IGS
AP008216.2	2256487	T	chr1	2242294	G	IGS
AP008216.2	2256615	C	chr1	2242422	T	IGS
AP008216.2	2256643	C	chr1	2242450	T	IGS
AP008216.2	2256890	T	chr1	2242695	A	IGS
AP008216.2	2257050	C	chr1	2242855	A	IGS
AP008216.2	2257095	T	chr1	2242900	A	IGS
AP008216.2	2257560	T	chr1	2243365	G	IGS
AP008216.2	2258149	A	chr1	2243954	G	IGS
AP008216.2	2258434	T	chr1	2244239	A	IGS
AP008216.2	2258548	A	chr1	2244353	C	IGS
AP008216.2	2259961	T	chr1	2245764	C	IGS
AP008216.2	2260011	G	chr1	2245814	C	IGS
AP008216.2	2260018	T	chr1	2245821	C	IGS
AP008216.2	2260413	T	chr1	2246216	A	IGS
AP008216.2	2261987	G	chr1	2247773	A	IGS
AP008216.2	2262031	A	chr1	2247820	T	IGS
AP008216.2	2262032	A	chr1	2247821	T	IGS
AP008216.2	2262035	A	chr1	2247825	C	IGS
AP008216.2	2262036	T	chr1	2247826	C	IGS
AP008216.2	2262049	G	chr1	2247839	A	IGS
AP008216.2	2262103	G	chr1	2247893	A	IGS
AP008216.2	2262177	T	chr1	2247966	C	IGS
AP008216.2	2262190	T	chr1	2247979	C	IGS
AP008216.2	2262251	A	chr1	2248040	C	IGS
AP008216.2	2262429	C	chr1	2248218	T	IGS
AP008216.2	2262441	A	chr1	2248230	G	IGS
AP008216.2	2263582	G	chr1	2249371	A	IGS
AP008216.2	2263617	A	chr1	2249406	C	IGS
AP008216.2	2263636	A	chr1	2249425	G	IGS
AP008216.2	2263664	C	chr1	2249453	T	IGS
AP008216.2	2263683	G	chr1	2249472	A	IGS
AP008216.2	2263761	C	chr1	2249553	T	IGS
AP008216.2	2264141	G	chr1	2249925	A	IGS
AP008216.2	2264799	A	chr1	2250583	G	IGS
AP008216.2	2264813	C	chr1	2250597	T	IGS
AP008216.2	2264825	G	chr1	2250609	T	IGS
AP008216.2	2265433	C	chr1	2251214	T	IGS
AP008216.2	2266101	G	chr1	2251921	T	IGS
AP008216.2	2266108	T	chr1	2251928	C	IGS
AP008216.2	2266563	G	chr1	2252383	A	IGS
AP008216.2	2267467	G	chr1	2253314	A	IGS
AP008216.2	2267968	T	chr1	2253815	A	IGS
AP008216.2	2268390	T	chr1	2254237	G	IGS
AP008216.2	2268391	C	chr1	2254238	T	IGS
AP008216.2	2269987	C	chr1	2255834	T	intron
AP008216.2	2271111	G	chr1	2256958	A	CDS
AP008216.2	2271557	T	chr1	2257413	C	CDS
AP008216.2	2271767	C	chr1	2257623	G	CDS
AP008216.2	2271808	G	chr1	2257664	T	five_prime_UTR
AP008216.2	2271813	C	chr1	2257669	G	five_prime_UTR
AP008216.2	2271852	G	chr1	2257708	C	five_prime_UTR
AP008216.2	2272036	T	chr1	2257893	C	five_prime_UTR
AP008216.2	2272121	C	chr1	2257978	A	IGS
AP008216.2	2272282	A	chr1	2258139	G	IGS
AP008216.2	2272808	G	chr1	2258662	A	IGS
AP008216.2	2272822	A	chr1	2258676	G	IGS
AP008216.2	2272829	A	chr1	2258683	T	IGS
AP008216.2	2272889	C	chr1	2258743	T	IGS
AP008216.2	2272902	A	chr1	2258756	G	IGS
AP008216.2	2272922	C	chr1	2258776	T	IGS
AP008216.2	2273045	C	chr1	2258899	T	IGS
AP008216.2	2273291	G	chr1	2259133	A	IGS
AP008216.2	2273563	C	chr1	2259405	T	IGS
AP008216.2	2273570	G	chr1	2259412	A	IGS
AP008216.2	2273705	A	chr1	2259522	G	IGS
AP008216.2	2273831	G	chr1	2259648	C	IGS
AP008216.2	2274003	A	chr1	2259820	G	IGS
AP008216.2	2274021	A	chr1	2259838	G	IGS
AP008216.2	2274092	T	chr1	2259909	C	IGS
AP008216.2	2274181	T	chr1	2259998	A	IGS
AP008216.2	2274198	A	chr1	2260015	G	IGS
AP008216.2	2274201	T	chr1	2260018	C	IGS
AP008216.2	2274322	A	chr1	2260139	T	IGS
AP008216.2	2274383	T	chr1	2260200	C	IGS
AP008216.2	2274454	T	chr1	2260272	C	IGS
AP008216.2	2274457	T	chr1	2260275	C	IGS
AP008216.2	2274474	T	chr1	2260292	C	IGS
AP008216.2	2274491	G	chr1	2260309	A	IGS
AP008216.2	2274509	T	chr1	2260327	C	IGS
AP008216.2	2274515	T	chr1	2260333	C	IGS
AP008216.2	2274617	A	chr1	2260435	T	IGS
AP008216.2	2274647	T	chr1	2260465	A	IGS
AP008216.2	2274654	A	chr1	2260472	G	IGS
AP008216.2	2274661	A	chr1	2260479	G	IGS
AP008216.2	2274668	C	chr1	2260486	T	IGS
AP008216.2	2274686	C	chr1	2260504	G	IGS
AP008216.2	2274706	G	chr1	2260524	A	IGS
AP008216.2	2274921	A	chr1	2260964	G	IGS
AP008216.2	2275012	C	chr1	2261049	T	IGS
AP008216.2	2275133	G	chr1	2261170	A	IGS
AP008216.2	2275134	G	chr1	2261171	A	IGS
AP008216.2	2275161	A	chr1	2261198	T	IGS
AP008216.2	2275277	A	chr1	2261314	T	IGS
AP008216.2	2275388	C	chr1	2261424	T	IGS
AP008216.2	2275476	G	chr1	2261512	A	IGS
AP008216.2	2275810	T	chr1	2261846	A	IGS
AP008216.2	2275837	G	chr1	2261873	T	IGS
AP008216.2	2276001	C	chr1	2262037	T	IGS
AP008216.2	2276092	G	chr1	2262128	A	IGS
AP008216.2	2276278	G	chr1	2262314	A	IGS
AP008216.2	2278015	C	chr1	2264051	T	IGS
AP008216.2	2278282	A	chr1	2264318	G	IGS
AP008216.2	2278304	G	chr1	2264340	T	IGS
AP008216.2	2278378	C	chr1	2264414	T	IGS
AP008216.2	2278651	C	chr1	2264687	T	CDS
AP008216.2	2278749	G	chr1	2264785	A	CDS
AP008216.2	2278969	T	chr1	2265005	G	CDS
AP008216.2	2279286	A	chr1	2265322	G	CDS
AP008216.2	2279820	T	chr1	2265841	C	IGS
AP008216.2	2279886	T	chr1	2265907	C	IGS
AP008216.2	2279892	A	chr1	2265913	G	IGS
AP008216.2	2279915	A	chr1	2265936	G	IGS
AP008216.2	2279974	G	chr1	2265995	T	IGS
AP008216.2	2279993	A	chr1	2266013	G	IGS
AP008216.2	2280066	T	chr1	2266085	C	IGS
AP008216.2	2280250	T	chr1	2266269	C	IGS
AP008216.2	2280262	C	chr1	2266281	T	IGS
AP008216.2	2280270	C	chr1	2266289	T	IGS
AP008216.2	2280288	G	chr1	2266307	A	IGS
AP008216.2	2280331	A	chr1	2266349	T	IGS
AP008216.2	2280472	G	chr1	2266490	A	IGS
AP008216.2	2280536	C	chr1	2266554	T	IGS
AP008216.2	2280656	G	chr1	2266674	A	IGS
AP008216.2	2280698	C	chr1	2266716	G	IGS
AP008216.2	2280746	A	chr1	2266764	T	IGS
AP008216.2	2280880	A	chr1	2266898	T	IGS
AP008216.2	2280884	A	chr1	2266902	T	IGS
AP008216.2	2280908	C	chr1	2266926	T	IGS
AP008216.2	2280958	C	chr1	2266976	T	IGS
AP008216.2	2282456	A	chr1	2268500	T	IGS
AP008216.2	2282512	C	chr1	2268556	G	IGS
AP008216.2	2282625	T	chr1	2268669	C	IGS
AP008216.2	2282791	C	chr1	2268836	T	IGS
AP008216.2	2282872	A	chr1	2268917	G	IGS
AP008216.2	2282895	T	chr1	2268940	C	IGS
AP008216.2	2282907	C	chr1	2268952	A	IGS
AP008216.2	2282925	G	chr1	2268970	A	IGS
AP008216.2	2282946	T	chr1	2268991	C	IGS
AP008216.2	2283027	A	chr1	2269072	G	IGS
AP008216.2	2283041	T	chr1	2269086	C	IGS
AP008216.2	2283063	T	chr1	2269108	C	IGS
AP008216.2	2283187	T	chr1	2269232	C	IGS
AP008216.2	2283214	C	chr1	2269259	A	IGS
AP008216.2	2283223	C	chr1	2269268	T	IGS
AP008216.2	2283253	A	chr1	2269298	G	IGS
AP008216.2	2290385	G	chr1	2277123	C	IGS
AP008216.2	2290768	T	chr1	2277506	C	IGS
AP008216.2	2290797	T	chr1	2277535	C	IGS
AP008216.2	2291372	C	chr1	2278110	T	IGS
AP008216.2	2291411	A	chr1	2278149	G	IGS
AP008216.2	2292767	A	chr1	2279505	G	IGS
AP008216.2	2292792	C	chr1	2279530	T	IGS
AP008216.2	2292839	G	chr1	2279577	T	IGS
AP008216.2	2292846	C	chr1	2279584	T	IGS
AP008216.2	2292858	A	chr1	2279596	G	IGS
AP008216.2	2292917	G	chr1	2279616	T	IGS
AP008216.2	2292919	C	chr1	2279618	T	IGS
AP008216.2	2292920	A	chr1	2279619	C	IGS
AP008216.2	2292933	G	chr1	2279626	C	IGS
AP008216.2	2292934	A	chr1	2279627	C	IGS
AP008216.2	2292935	C	chr1	2279628	T	IGS
AP008216.2	2293018	A	chr1	2279711	C	IGS
AP008216.2	2293214	G	chr1	2279906	A	IGS
AP008216.2	2293284	T	chr1	2279970	G	IGS
AP008216.2	2293519	G	chr1	2280205	C	IGS
AP008216.2	2293569	T	chr1	2280251	A	IGS
AP008216.2	2293614	A	chr1	2280296	C	IGS
AP008216.2	2294046	A	chr1	2280728	G	IGS
AP008216.2	2294203	G	chr1	2280885	C	IGS
AP008216.2	2294229	A	chr1	2280911	G	IGS
AP008216.2	2294240	G	chr1	2280922	A	IGS
AP008216.2	2294375	C	chr1	2281057	A	IGS
AP008216.2	2294391	T	chr1	2281073	C	IGS
AP008216.2	2294488	C	chr1	2281170	G	IGS
AP008216.2	2294498	C	chr1	2281180	A	IGS
AP008216.2	2294510	T	chr1	2281192	A	IGS
AP008216.2	2294609	T	chr1	2281291	C	IGS
AP008216.2	2294723	C	chr1	2281405	T	IGS
AP008216.2	2294733	T	chr1	2281415	G	IGS
AP008216.2	2294831	G	chr1	2281513	C	IGS
AP008216.2	2294923	C	chr1	2281604	T	IGS
AP008216.2	2294945	G	chr1	2281626	A	IGS
AP008216.2	2294993	T	chr1	2281674	C	IGS
AP008216.2	2295016	T	chr1	2281697	C	IGS
AP008216.2	2295058	C	chr1	2281739	G	IGS
AP008216.2	2295150	G	chr1	2281831	A	IGS
AP008216.2	2295171	C	chr1	2281852	T	IGS
AP008216.2	2295232	T	chr1	2281913	C	IGS
AP008216.2	2295275	C	chr1	2281956	T	IGS
AP008216.2	2295282	T	chr1	2281963	C	IGS
AP008216.2	2295295	C	chr1	2281976	T	IGS
AP008216.2	2295301	C	chr1	2281982	T	IGS
AP008216.2	2295411	G	chr1	2282092	A	IGS
AP008216.2	2295428	A	chr1	2282109	G	IGS
AP008216.2	2295429	C	chr1	2282110	T	IGS
AP008216.2	2295506	G	chr1	2282187	A	IGS
AP008216.2	2295516	G	chr1	2282197	A	IGS
AP008216.2	2295549	C	chr1	2282230	T	IGS
AP008216.2	2295563	G	chr1	2282244	A	IGS
AP008216.2	2295693	A	chr1	2282374	G	IGS
AP008216.2	2295701	T	chr1	2282382	C	IGS
AP008216.2	2295702	G	chr1	2282383	A	IGS
AP008216.2	2295715	T	chr1	2282396	G	IGS
AP008216.2	2295779	A	chr1	2282460	G	IGS
AP008216.2	2295790	A	chr1	2282471	G	IGS
AP008216.2	2295873	A	chr1	2282555	G	IGS
AP008216.2	2296037	C	chr1	2282718	T	IGS
AP008216.2	2296186	C	chr1	2282867	T	IGS
AP008216.2	2296563	T	chr1	2283244	A	IGS
AP008216.2	2296577	C	chr1	2283258	G	IGS
AP008216.2	2296767	T	chr1	2283437	G	IGS
AP008216.2	2296916	G	chr1	2283582	A	IGS
AP008216.2	2296928	T	chr1	2283594	C	IGS
AP008216.2	2296961	G	chr1	2283627	A	IGS
AP008216.2	2296983	C	chr1	2283649	T	IGS
AP008216.2	2296998	A	chr1	2283664	G	IGS
AP008216.2	2297028	C	chr1	2283694	T	IGS
AP008216.2	2297093	A	chr1	2283759	G	IGS
AP008216.2	2297175	G	chr1	2283841	A	IGS
AP008216.2	2297177	G	chr1	2283843	A	IGS
AP008216.2	2297341	T	chr1	2284007	C	IGS
AP008216.2	2297397	C	chr1	2284063	T	IGS
AP008216.2	2297399	A	chr1	2284065	G	IGS
AP008216.2	2297544	G	chr1	2284210	A	IGS
AP008216.2	2297615	C	chr1	2284281	A	IGS
AP008216.2	2297788	C	chr1	2284454	T	IGS
AP008216.2	2297832	G	chr1	2284498	A	IGS
AP008216.2	2297844	T	chr1	2284510	C	IGS
AP008216.2	2297853	T	chr1	2284519	C	IGS
AP008216.2	2297923	G	chr1	2284589	C	IGS
AP008216.2	2297945	A	chr1	2284611	G	IGS
AP008216.2	2305468	A	chr1	2293773	G	IGS
AP008216.2	2305474	T	chr1	2293779	C	IGS
AP008216.2	2305475	C	chr1	2293780	G	IGS
AP008216.2	2305481	A	chr1	2293786	G	IGS
AP008216.2	2305485	C	chr1	2293790	A	IGS
AP008216.2	2305503	A	chr1	2293810	G	IGS
AP008216.2	2305545	A	chr1	2293854	G	IGS
AP008216.2	2305557	C	chr1	2293871	G	IGS
AP008216.2	2305559	C	chr1	2293873	A	IGS
AP008216.2	2305560	G	chr1	2293874	T	IGS
AP008216.2	2305565	G	chr1	2293879	A	IGS
AP008216.2	2305567	C	chr1	2293881	A	IGS
AP008216.2	2305568	A	chr1	2293882	T	IGS
AP008216.2	2305572	T	chr1	2293886	C	IGS
AP008216.2	2305573	A	chr1	2293887	G	IGS
AP008216.2	2305576	A	chr1	2293890	G	IGS
AP008216.2	2305580	G	chr1	2293894	C	IGS
AP008216.2	2305581	T	chr1	2293895	G	IGS
AP008216.2	2305610	A	chr1	2293921	G	IGS
AP008216.2	2305613	A	chr1	2293924	G	IGS
AP008216.2	2305620	G	chr1	2293935	A	IGS
AP008216.2	2305630	G	chr1	2293945	A	IGS
AP008216.2	2305643	T	chr1	2293958	C	IGS
AP008216.2	2305655	A	chr1	2293969	G	IGS
AP008216.2	2305672	A	chr1	2293985	G	IGS
AP008216.2	2305729	A	chr1	2294039	G	IGS
AP008216.2	2305825	T	chr1	2294109	C	IGS
AP008216.2	2305843	T	chr1	2294127	C	IGS
AP008216.2	2305844	G	chr1	2294128	A	IGS
AP008216.2	2305850	A	chr1	2294134	G	IGS
AP008216.2	2305861	G	chr1	2294145	A	IGS
AP008216.2	2305923	G	chr1	2294209	A	IGS
AP008216.2	2305940	C	chr1	2294226	T	IGS
AP008216.2	2305966	A	chr1	2294251	G	IGS
AP008216.2	2306014	C	chr1	2294295	G	IGS
AP008216.2	2306019	C	chr1	2294300	T	IGS
AP008216.2	2306079	G	chr1	2294360	T	IGS
AP008216.2	2306080	A	chr1	2294361	G	IGS
AP008216.2	2306131	T	chr1	2294407	C	IGS
AP008216.2	2306215	G	chr1	2294515	T	IGS
AP008216.2	2306245	T	chr1	2294554	A	IGS
AP008216.2	2306326	G	chr1	2294718	A	IGS
AP008216.2	2306400	G	chr1	2294791	T	IGS
AP008216.2	2306434	T	chr1	2294825	A	IGS
AP008216.2	2306443	A	chr1	2294834	G	IGS
AP008216.2	2306512	G	chr1	2294903	A	IGS
AP008216.2	2306552	C	chr1	2294943	T	IGS
AP008216.2	2306613	A	chr1	2295004	G	IGS
AP008216.2	2308479	T	chr1	2296870	C	IGS
AP008216.2	2308480	A	chr1	2296871	G	IGS
AP008216.2	2313752	G	chr1	2313531	A	IGS
AP008216.2	2313779	T	chr1	2313558	A	IGS
AP008216.2	2313919	T	chr1	2313697	C	IGS
AP008216.2	2314044	T	chr1	2313822	C	IGS
AP008216.2	2314293	C	chr1	2314072	T	IGS
AP008216.2	2314344	G	chr1	2314123	A	IGS
AP008216.2	2314379	T	chr1	2314158	C	IGS
AP008216.2	2314396	G	chr1	2314175	A	IGS
AP008216.2	2314427	C	chr1	2314206	T	IGS
AP008216.2	2314457	C	chr1	2314236	G	IGS
AP008216.2	2314602	A	chr1	2314381	G	IGS
AP008216.2	2314646	G	chr1	2314425	A	IGS
AP008216.2	2314711	C	chr1	2319703	T	IGS
AP008216.2	2314821	C	chr1	2319855	T	IGS
AP008216.2	2314881	A	chr1	2319915	C	IGS
AP008216.2	2314949	T	chr1	2319983	C	IGS
AP008216.2	2314960	T	chr1	2319994	A	IGS
AP008216.2	2315114	C	chr1	2320148	T	IGS
AP008216.2	2315121	T	chr1	2320155	G	IGS
AP008216.2	2315148	G	chr1	2320182	A	IGS
AP008216.2	2315204	A	chr1	2320238	C	IGS
AP008216.2	2315218	G	chr1	2320252	A	IGS
AP008216.2	2315220	G	chr1	2320254	A	IGS
AP008216.2	2315251	A	chr1	2320285	G	IGS
AP008216.2	2315374	C	chr1	2320408	T	IGS
AP008216.2	2315396	G	chr1	2320430	A	IGS
AP008216.2	2315480	G	chr1	2320514	A	IGS
AP008216.2	2315520	T	chr1	2320554	C	IGS
AP008216.2	2315701	G	chr1	2320730	A	IGS
AP008216.2	2315712	C	chr1	2320741	A	IGS
AP008216.2	2315722	G	chr1	2320751	A	IGS
AP008216.2	2315910	G	chr1	2320939	A	IGS
AP008216.2	2316049	A	chr1	2321078	G	IGS
AP008216.2	2316148	T	chr1	2321177	A	IGS
AP008216.2	2316707	C	chr1	2321736	T	IGS
AP008216.2	2317501	T	chr1	2322530	C	IGS
AP008216.2	2317584	G	chr1	2322613	A	IGS
AP008216.2	2318046	T	chr1	2323075	A	IGS
AP008216.2	2318484	C	chr1	2323513	G	IGS
AP008216.2	2319543	C	chr1	2324572	T	IGS
AP008216.2	2319589	A	chr1	2324618	G	IGS
AP008216.2	2319707	G	chr1	2324736	A	IGS
AP008216.2	2352495	T	chr1	2325315	C	IGS
AP008216.2	2352715	G	chr1	2325535	A	IGS
AP008216.2	2352793	T	chr1	2325612	A	IGS
AP008216.2	2352958	A	chr1	2325776	T	IGS
AP008216.2	2355020	A	chr1	2327838	C	intron
AP008216.2	2356772	G	chr1	2329589	A	IGS
AP008216.2	2356821	T	chr1	2329638	A	IGS
AP008216.2	2357924	C	chr1	2330741	T	IGS
AP008216.2	2358077	A	chr1	2330894	G	IGS
AP008216.2	2358579	G	chr1	2331382	A	IGS
AP008216.2	2362694	G	chr1	2347432	A	IGS
AP008216.2	2362864	C	chr1	2347602	T	IGS
AP008216.2	2362891	T	chr1	2347629	A	IGS
AP008216.2	2362935	T	chr1	2347673	C	IGS
AP008216.2	2362937	A	chr1	2347675	G	IGS
AP008216.2	2363277	A	chr1	2348015	T	IGS
AP008216.2	2363724	G	chr1	2348462	T	IGS
AP008216.2	2363885	C	chr1	2348624	T	IGS
AP008216.2	2363993	T	chr1	2348732	C	IGS
AP008216.2	2364039	T	chr1	2348778	C	IGS
AP008216.2	2364303	G	chr1	2349044	A	IGS
AP008216.2	2364307	G	chr1	2349048	A	IGS
AP008216.2	2365405	A	chr1	2350146	G	CDS
AP008216.2	2370008	C	chr1	2354701	G	intron
AP008216.2	2370011	G	chr1	2354704	C	intron
AP008216.2	2370016	G	chr1	2354709	T	intron
AP008216.2	2370017	A	chr1	2354710	T	intron
AP008216.2	2370034	A	chr1	2354725	G	intron
AP008216.2	2370035	G	chr1	2354726	C	intron
AP008216.2	2370036	T	chr1	2354727	G	intron
AP008216.2	2370041	G	chr1	2354733	C	intron
AP008216.2	2370089	G	chr1	2354780	A	intron
AP008216.2	2370110	A	chr1	2354804	T	intron
AP008216.2	2370153	A	chr1	2354843	G	intron
AP008216.2	2370169	A	chr1	2354859	G	intron
AP008216.2	2370170	G	chr1	2354860	A	intron
AP008216.2	2373267	G	chr1	2357956	A	intron
AP008216.2	2374028	T	chr1	2358717	A	intron
AP008216.2	2375161	C	chr1	2359851	A	intron
AP008216.2	2380674	C	chr1	2365363	A	IGS
AP008216.2	2380835	T	chr1	2365524	A	IGS
AP008216.2	2380937	T	chr1	2365626	G	IGS
AP008216.2	2383139	A	chr1	2367828	G	IGS
AP008216.2	2385591	A	chr1	2370280	C	IGS
AP008216.2	2385640	T	chr1	2370329	G	IGS
AP008216.2	2385708	A	chr1	2370397	T	IGS
AP008216.2	2385913	G	chr1	2370602	A	IGS
AP008216.2	2387113	A	chr1	2371802	T	IGS
AP008216.2	2388312	G	chr1	2373003	A	IGS
AP008216.2	2389224	C	chr1	2373915	T	IGS
AP008216.2	2389253	T	chr1	2373944	C	IGS
AP008216.2	2394351	A	chr1	2379043	T	IGS
AP008216.2	2395999	A	chr1	2380692	C	IGS
AP008216.2	2396104	C	chr1	2380797	T	IGS
AP008216.2	2396522	A	chr1	2381215	G	IGS
AP008216.2	2397422	C	chr1	2382115	A	IGS
AP008216.2	2398154	A	chr1	2382846	G	IGS
AP008216.2	2398340	G	chr1	2383032	A	IGS
AP008216.2	2398536	C	chr1	2383228	T	IGS
AP008216.2	2400981	T	chr1	2385673	A	IGS
AP008216.2	2401167	A	chr1	2385856	T	IGS
AP008216.2	2404872	G	chr1	2389778	A	CDS
AP008216.2	2405615	G	chr1	2390521	A	IGS
AP008216.2	2405672	A	chr1	2390578	C	IGS
AP008216.2	2408606	A	chr1	2393511	G	IGS
AP008216.2	2408752	A	chr1	2393657	C	IGS
AP008216.2	2408998	C	chr1	2393903	A	IGS
AP008216.2	2409125	A	chr1	2394030	T	IGS
AP008216.2	2412266	C	chr1	2411778	T	IGS
AP008216.2	2412517	G	chr1	2412029	T	IGS
AP008216.2	2412798	C	chr1	2412313	T	IGS
AP008216.2	2413256	T	chr1	2412771	G	five_prime_UTR
AP008216.2	2413347	C	chr1	2432233	T	intron
AP008216.2	2413600	G	chr1	2432486	A	intron
AP008216.2	2413613	A	chr1	2432499	G	intron
AP008216.2	2413614	C	chr1	2432500	T	intron
AP008216.2	2413624	A	chr1	2432510	G	intron
AP008216.2	2413630	G	chr1	2432516	A	intron
AP008216.2	2413637	G	chr1	2432523	A	intron
AP008216.2	2413639	T	chr1	2432525	C	intron
AP008216.2	2415347	G	chr1	2434220	A	intron
AP008216.2	2415719	A	chr1	2434589	C	intron
AP008216.2	2415831	G	chr1	2434701	A	intron
AP008216.2	2415912	T	chr1	2434782	C	intron
AP008216.2	2415922	T	chr1	2434792	C	intron
AP008216.2	2416088	C	chr1	2434958	T	intron
AP008216.2	2416147	C	chr1	2435017	T	intron
AP008216.2	2416202	C	chr1	2435072	T	intron
AP008216.2	2416613	G	chr1	2435483	A	IGS
AP008216.2	2416721	G	chr1	2435591	A	IGS
AP008216.2	2417022	C	chr1	2435892	A	IGS
AP008216.2	2418626	C	chr1	2437489	T	intron
AP008216.2	2420882	T	chr1	2439746	C	IGS
AP008216.2	2421012	A	chr1	2439876	G	IGS
AP008216.2	2421554	T	chr1	2440418	A	IGS
AP008216.2	2422319	C	chr1	2441183	A	IGS
AP008216.2	2422383	T	chr1	2441247	C	IGS
AP008216.2	2425291	G	chr1	2444168	A	CDS
AP008216.2	2426181	A	chr1	2445058	C	intron
AP008216.2	2427859	T	chr1	2446735	A	IGS
AP008216.2	2428096	T	chr1	2446970	A	IGS
AP008216.2	2428153	G	chr1	2447027	A	IGS
AP008216.2	2431196	C	chr1	2450067	A	IGS
AP008216.2	2431387	C	chr1	2450266	T	IGS
AP008216.2	2431396	A	chr1	2450275	G	IGS
AP008216.2	2432005	C	chr1	2450884	T	IGS
AP008216.2	2432044	C	chr1	2450923	T	IGS
AP008216.2	2432156	T	chr1	2451035	C	IGS
AP008216.2	2432470	G	chr1	2451348	A	IGS
AP008216.2	2432744	G	chr1	2451634	A	IGS
AP008216.2	2433280	G	chr1	2452170	C	CDS
AP008216.2	2433517	T	chr1	2452407	G	CDS
AP008216.2	2434720	C	chr1	2453610	G	IGS
AP008216.2	2435132	T	chr1	2454022	C	IGS
AP008216.2	2435374	T	chr1	2454264	A	IGS
AP008216.2	2435536	C	chr1	2454426	T	IGS
AP008216.2	2436016	A	chr1	2454906	C	IGS
AP008216.2	2437517	A	chr1	2456407	G	IGS
AP008216.2	2437649	A	chr1	2456539	G	IGS
AP008216.2	2437724	G	chr1	2456614	C	IGS
AP008216.2	2439751	T	chr1	2458641	C	IGS
AP008216.2	2491429	G	chr1	2463429	C	IGS
AP008216.2	2491035	A	chr1	2463823	G	IGS
AP008216.2	2490790	A	chr1	2464068	C	IGS
AP008216.2	2490781	C	chr1	2464077	T	IGS
AP008216.2	2489744	T	chr1	2465114	C	IGS
AP008216.2	2489517	A	chr1	2465341	T	IGS
AP008216.2	2489371	T	chr1	2465487	C	IGS
AP008216.2	2489365	G	chr1	2465493	A	IGS
AP008216.2	2489336	A	chr1	2465522	G	IGS
AP008216.2	2489246	T	chr1	2465612	C	IGS
AP008216.2	2488747	C	chr1	2466111	G	IGS
AP008216.2	2488546	T	chr1	2466312	G	IGS
AP008216.2	2488194	G	chr1	2466683	T	IGS
AP008216.2	2488022	G	chr1	2466855	A	IGS
AP008216.2	2487952	C	chr1	2466925	T	IGS
AP008216.2	2487941	T	chr1	2466936	C	IGS
AP008216.2	2487638	A	chr1	2467239	G	IGS
AP008216.2	2485609	C	chr1	2469266	T	IGS
AP008216.2	2485313	A	chr1	2469561	C	IGS
AP008216.2	2485275	A	chr1	2469599	G	IGS
AP008216.2	2484328	A	chr1	2470546	C	IGS
AP008216.2	2484208	T	chr1	2470666	C	IGS
AP008216.2	2483876	T	chr1	2470998	A	IGS
AP008216.2	2483802	C	chr1	2471072	T	IGS
AP008216.2	2483310	C	chr1	2471564	T	IGS
AP008216.2	2483013	C	chr1	2471861	G	IGS
AP008216.2	2482371	A	chr1	2472503	G	IGS
AP008216.2	2481678	C	chr1	2473185	G	IGS
AP008216.2	2481628	G	chr1	2473235	T	IGS
AP008216.2	2481386	G	chr1	2473447	A	IGS
AP008216.2	2481326	T	chr1	2473507	G	IGS
AP008216.2	2475280	G	chr1	2479538	A	intron
AP008216.2	2475226	G	chr1	2479593	A	intron
AP008216.2	2475223	C	chr1	2479596	T	intron
AP008216.2	2475194	T	chr1	2479625	C	intron
AP008216.2	2475168	C	chr1	2479651	G	intron
AP008216.2	2474449	A	chr1	2480370	C	intron
AP008216.2	2474428	A	chr1	2480391	G	intron
AP008216.2	2474412	G	chr1	2480407	A	intron
AP008216.2	2474355	A	chr1	2480464	G	intron
AP008216.2	2474015	T	chr1	2480804	G	intron
AP008216.2	2473857	G	chr1	2480962	A	intron
AP008216.2	2473841	T	chr1	2480978	G	intron
AP008216.2	2473765	G	chr1	2481054	C	intron
AP008216.2	2473761	T	chr1	2481058	C	intron
AP008216.2	2473748	A	chr1	2481071	G	intron
AP008216.2	2471985	A	chr1	2482716	T	intron
AP008216.2	2471970	T	chr1	2482731	G	intron
AP008216.2	2471727	G	chr1	2482974	A	CDS
AP008216.2	2471417	A	chr1	2483284	G	IGS
AP008216.2	2471381	A	chr1	2483320	C	IGS
AP008216.2	2471378	G	chr1	2483323	A	IGS
AP008216.2	2471373	C	chr1	2483328	T	IGS
AP008216.2	2471349	T	chr1	2483352	A	IGS
AP008216.2	2471340	T	chr1	2483361	A	IGS
AP008216.2	2471318	A	chr1	2483383	G	IGS
AP008216.2	2471296	A	chr1	2483405	G	IGS
AP008216.2	2471295	T	chr1	2483406	C	IGS
AP008216.2	2471179	T	chr1	2483523	C	IGS
AP008216.2	2471023	A	chr1	2483679	C	IGS
AP008216.2	2471001	G	chr1	2483701	A	IGS
AP008216.2	2470982	T	chr1	2483720	C	IGS
AP008216.2	2470964	A	chr1	2483738	G	IGS
AP008216.2	2470943	A	chr1	2483759	T	IGS
AP008216.2	2469688	C	chr1	2484971	A	IGS
AP008216.2	2469492	T	chr1	2485167	C	IGS
AP008216.2	2469416	C	chr1	2485236	T	IGS
AP008216.2	2469404	C	chr1	2485248	T	IGS
AP008216.2	2469358	T	chr1	2485294	C	IGS
AP008216.2	2469353	G	chr1	2485299	A	IGS
AP008216.2	2469098	C	chr1	2485554	T	IGS
AP008216.2	2468951	C	chr1	2485660	A	IGS
AP008216.2	2468799	C	chr1	2485817	T	three_prime_UTR
AP008216.2	2468025	A	chr1	2486591	G	intron
AP008216.2	2467854	G	chr1	2486762	T	intron
AP008216.2	2467788	G	chr1	2486828	C	intron
AP008216.2	2467767	A	chr1	2486850	G	intron
AP008216.2	2467161	T	chr1	2487455	G	intron
AP008216.2	2467018	T	chr1	2487598	C	intron
AP008216.2	2466972	C	chr1	2487644	T	intron
AP008216.2	2466960	G	chr1	2487656	T	intron
AP008216.2	2466490	T	chr1	2488126	G	intron
AP008216.2	2466412	G	chr1	2488204	C	intron
AP008216.2	2466018	T	chr1	2488598	A	CDS
AP008216.2	2465051	G	chr1	2489564	A	intron
AP008216.2	2464442	T	chr1	2490173	A	intron
AP008216.2	2464298	T	chr1	2490317	C	intron
AP008216.2	2464192	T	chr1	2490423	C	intron
AP008216.2	2463528	T	chr1	2491087	C	intron
AP008216.2	2462535	C	chr1	2492074	A	CDS
AP008216.2	2461635	T	chr1	2492974	A	intron
AP008216.2	2459713	T	chr1	2494896	C	five_prime_UTR
AP008216.2	2458871	C	chr1	2495738	T	intron
AP008216.2	2458642	T	chr1	2495967	C	intron
AP008216.2	2456345	T	chr1	2498301	C	five_prime_UTR
AP008216.2	2455980	G	chr1	2498665	T	IGS
AP008216.2	2455873	G	chr1	2498772	T	IGS
AP008216.2	2455758	G	chr1	2498887	A	IGS
AP008216.2	2455355	A	chr1	2499290	G	IGS
AP008216.2	2455308	G	chr1	2499337	T	IGS
AP008216.2	2455210	G	chr1	2499435	A	IGS
AP008216.2	2455191	C	chr1	2499454	G	IGS
AP008216.2	2455181	G	chr1	2499464	A	IGS
AP008216.2	2455151	A	chr1	2499494	G	IGS
AP008216.2	2454570	G	chr1	2500075	C	IGS
AP008216.2	2454359	T	chr1	2500286	C	IGS
AP008216.2	2454312	G	chr1	2500333	T	IGS
AP008216.2	2453418	C	chr1	2501227	A	IGS
AP008216.2	2453256	G	chr1	2501389	T	IGS
AP008216.2	2452534	A	chr1	2502112	G	IGS
AP008216.2	2452033	A	chr1	2502610	G	IGS
AP008216.2	2451927	T	chr1	2502716	C	IGS
AP008216.2	2451824	T	chr1	2502819	A	IGS
AP008216.2	2451781	T	chr1	2502862	A	IGS
AP008216.2	2451622	A	chr1	2503072	G	IGS
AP008216.2	2451601	T	chr1	2503093	C	IGS
AP008216.2	2451568	A	chr1	2503126	C	IGS
AP008216.2	2451548	T	chr1	2503146	C	IGS
AP008216.2	2451080	A	chr1	2503614	G	IGS
AP008216.2	2450729	A	chr1	2503964	G	IGS
AP008216.2	2450634	A	chr1	2504059	G	IGS
AP008216.2	2450633	T	chr1	2504060	C	IGS
AP008216.2	2450569	T	chr1	2504124	C	IGS
AP008216.2	2450533	A	chr1	2504160	G	IGS
AP008216.2	2450489	G	chr1	2504204	A	IGS
AP008216.2	2450395	G	chr1	2504298	T	IGS
AP008216.2	2450199	A	chr1	2504494	G	IGS
AP008216.2	2450099	T	chr1	2504594	C	IGS
AP008216.2	2446672	T	chr1	2508042	C	IGS
AP008216.2	2446658	T	chr1	2508056	C	IGS
AP008216.2	2446526	C	chr1	2508192	T	IGS
AP008216.2	2446507	T	chr1	2508211	C	IGS
AP008216.2	2446468	T	chr1	2508250	C	IGS
AP008216.2	2444867	A	chr1	2509852	C	IGS
AP008216.2	2444862	T	chr1	2509857	A	IGS
AP008216.2	2444761	C	chr1	2509958	T	IGS
AP008216.2	2444751	C	chr1	2509968	T	IGS
AP008216.2	2444477	T	chr1	2510242	C	CDS
AP008216.2	2444386	G	chr1	2510333	T	intron
AP008216.2	2444104	C	chr1	2510615	T	intron
AP008216.2	2444031	T	chr1	2510688	A	intron
AP008216.2	2492539	G	chr1	2511180	A	intron
AP008216.2	2492541	G	chr1	2511182	A	intron
AP008216.2	2492543	G	chr1	2511184	A	intron
AP008216.2	2492545	G	chr1	2511186	A	intron
AP008216.2	2492547	G	chr1	2511188	A	intron
AP008216.2	2492549	G	chr1	2511190	A	intron
AP008216.2	2492551	G	chr1	2511192	A	intron
AP008216.2	2492553	G	chr1	2511194	A	intron
AP008216.2	2492566	C	chr1	2511207	T	intron
AP008216.2	2492567	G	chr1	2511208	A	intron
AP008216.2	2492571	G	chr1	2511212	A	intron
AP008216.2	2492672	C	chr1	2511314	G	intron
AP008216.2	2492673	A	chr1	2511315	C	intron
AP008216.2	2493941	T	chr1	2512576	C	intron
AP008216.2	2493963	A	chr1	2512597	G	intron
AP008216.2	2494116	A	chr1	2512750	G	intron
AP008216.2	2494214	T	chr1	2512850	G	intron
AP008216.2	2494216	T	chr1	2512852	G	intron
AP008216.2	2496045	A	chr1	2513032	G	CDS
AP008216.2	2496054	G	chr1	2513041	C	CDS
AP008216.2	2496115	G	chr1	2513102	C	IGS
AP008216.2	2496118	T	chr1	2513105	C	IGS
AP008216.2	2496127	C	chr1	2513114	G	IGS
AP008216.2	2496139	C	chr1	2513126	T	IGS
AP008216.2	2496188	A	chr1	2513175	G	IGS
AP008216.2	2496227	T	chr1	2513211	C	IGS
AP008216.2	2496278	A	chr1	2513262	G	IGS
AP008216.2	2496301	T	chr1	2513285	C	IGS
AP008216.2	2496376	G	chr1	2513360	A	IGS
AP008216.2	2496424	C	chr1	2513408	T	IGS
AP008216.2	2496498	C	chr1	2513482	A	IGS
AP008216.2	2496721	G	chr1	2513705	A	IGS
AP008216.2	2497050	C	chr1	2514034	T	CDS
AP008216.2	2497704	A	chr1	2514686	G	CDS
AP008216.2	2497763	C	chr1	2514745	T	CDS
AP008216.2	2497864	T	chr1	2514846	G	CDS
AP008216.2	2498069	T	chr1	2515052	C	CDS
AP008216.2	2498287	T	chr1	2515270	C	CDS
AP008216.2	2498521	C	chr1	2515504	A	CDS
AP008216.2	2498581	G	chr1	2515564	A	CDS
AP008216.2	2498921	C	chr1	2515904	G	CDS
AP008216.2	2499424	T	chr1	2516378	A	IGS
AP008216.2	2500151	T	chr1	2517107	C	IGS
AP008216.2	2500204	C	chr1	2517160	T	IGS
AP008216.2	2501926	G	chr1	2520430	C	IGS
AP008216.2	2502460	G	chr1	2520964	A	IGS
AP008216.2	2502522	G	chr1	2521026	A	IGS
AP008216.2	2503063	T	chr1	2521566	A	IGS
AP008216.2	2503181	A	chr1	2521684	T	IGS
AP008216.2	2503281	G	chr1	2521784	A	IGS
AP008216.2	2503402	G	chr1	2521905	T	IGS
AP008216.2	2503618	A	chr1	2522122	T	IGS
AP008216.2	2503675	A	chr1	2522180	C	IGS
AP008216.2	2503833	A	chr1	2522338	G	IGS
AP008216.2	2503901	G	chr1	2522406	A	IGS
AP008216.2	2503928	G	chr1	2522433	A	IGS
AP008216.2	2503956	A	chr1	2522461	G	IGS
AP008216.2	2504049	C	chr1	2522554	T	IGS
AP008216.2	2504050	A	chr1	2522555	G	IGS
AP008216.2	2504088	C	chr1	2522593	T	IGS
AP008216.2	2504146	A	chr1	2522651	C	IGS
AP008216.2	2504190	G	chr1	2522695	C	IGS
AP008216.2	2504245	G	chr1	2522750	A	IGS
AP008216.2	2504260	C	chr1	2522765	T	IGS
AP008216.2	2504280	T	chr1	2522785	C	IGS
AP008216.2	2504281	G	chr1	2522786	A	IGS
AP008216.2	2504479	A	chr1	2522984	G	IGS
AP008216.2	2504495	T	chr1	2523000	C	IGS
AP008216.2	2504518	G	chr1	2523023	A	IGS
AP008216.2	2504527	G	chr1	2523032	A	IGS
AP008216.2	2504620	T	chr1	2523125	C	IGS
AP008216.2	2504648	A	chr1	2523153	G	IGS
AP008216.2	2504658	C	chr1	2523163	T	IGS
AP008216.2	2504980	C	chr1	2523479	T	IGS
AP008216.2	2505120	A	chr1	2523619	G	IGS
AP008216.2	2505241	A	chr1	2523740	T	IGS
AP008216.2	2506514	G	chr1	2525012	C	intron
AP008216.2	2508117	T	chr1	2526618	C	CDS
AP008216.2	2509125	A	chr1	2527626	C	intron
AP008216.2	2510255	T	chr1	2528757	C	CDS
AP008216.2	2510463	C	chr1	2528965	T	intron
AP008216.2	2510625	A	chr1	2529127	G	IGS
AP008216.2	2510648	T	chr1	2529150	A	IGS
AP008216.2	2510761	A	chr1	2529264	G	IGS
AP008216.2	2510805	A	chr1	2529308	G	IGS
AP008216.2	2510848	T	chr1	2529351	A	IGS
AP008216.2	2510849	T	chr1	2529352	A	IGS
AP008216.2	2510862	A	chr1	2529365	G	IGS
AP008216.2	2511116	T	chr1	2529619	C	IGS
AP008216.2	2521330	G	chr1	2530924	A	IGS
AP008216.2	2521340	T	chr1	2530934	C	IGS
AP008216.2	2521361	G	chr1	2530955	A	IGS
AP008216.2	2521421	A	chr1	2531015	G	IGS
AP008216.2	2524116	G	chr1	2533660	A	IGS
AP008216.2	2524185	T	chr1	2533729	C	IGS
AP008216.2	2524208	C	chr1	2533752	T	IGS
AP008216.2	2524321	C	chr1	2533864	T	IGS
AP008216.2	2524560	G	chr1	2534103	T	IGS
AP008216.2	2524716	A	chr1	2534259	G	IGS
AP008216.2	2524751	G	chr1	2534294	A	IGS
AP008216.2	2524872	C	chr1	2534415	A	IGS
AP008216.2	2525285	A	chr1	2534827	G	IGS
AP008216.2	2526418	G	chr1	2535960	A	IGS
AP008216.2	2526422	T	chr1	2535964	C	IGS
AP008216.2	2526471	C	chr1	2536013	T	IGS
AP008216.2	2526578	G	chr1	2536120	A	IGS
AP008216.2	2526591	T	chr1	2536133	A	IGS
[truncated: 287,973+ more rows]

## Sheet: Table S10
Table S10. Distribution of InDels across the ‘Changxianggeng 1813’ genome by comparing to the Nipponbare reference genome.
Nipponbare			‘Changxianggeng 1813’
Chromosome	InDel position	Character	Chromosome	InDel position	Character	Location
AP008216.2	24147	.	chr1	12931	GAC	IGS
AP008216.2	24147	.	chr1	12931	GAC	IGS
AP008216.2	42500	C	chr1	31286	.	intron
AP008216.2	60011	.	chr1	48798	TT	three_prime_UTR
AP008216.2	86659	T	chr1	\	.	IGS
AP008216.2	136551	G	chr1	125466	.	IGS
AP008216.2	160958	.	chr1	150038	T	IGS
AP008216.2	267564	.	chr1	256699	TA	IGS
AP008216.2	267578	T	chr1	256713	.	IGS
AP008216.2	365377	.	chr1	354509	GA	IGS
AP008216.2	365385	.	chr1	354519	A	IGS
AP008216.2	365388	.	chr1	354523	A	IGS
AP008216.2	365392	.	chr1	354528	AT	IGS
AP008216.2	365408	.	chr1	354546	A	IGS
AP008216.2	365412	A	chr1	354549	.	IGS
AP008216.2	365416	TG	chr1	354552	.	IGS
AP008216.2	365421	A	chr1	354555	.	IGS
AP008216.2	365911	C	chr1	355044	.	IGS
AP008216.2	387071	.	chr1	376205	CTTCAGATCTATCAGAGGAAGCTT	CDS
AP008216.2	455705	G	chr1	443390	.	IGS
AP008216.2	557606	A	chr1	545332	.	IGS
AP008216.2	619208	G	chr1	606929	.	IGS
AP008216.2	619224	G	chr1	606944	.	IGS
AP008216.2	651821	CCG	chr1	639552	.	IGS
AP008216.2	786826	TTT	chr1	774687	.	intron
AP008216.2	814088	T	chr1	801950	.	IGS
AP008216.2	814365	A	chr1	802226	.	IGS
AP008216.2	815316	A	chr1	803176	.	IGS
AP008216.2	815461	T	chr1	803320	.	IGS
AP008216.2	815527	.	chr1	803387	ATAACA	IGS
AP008216.2	816505	.	chr1	804371	T	IGS
AP008216.2	822791	.	chr1	810658	GGGGAGGAG	CDS
AP008216.2	854325	CC	chr1	842211	.	IGS
AP008216.2	884682	.	chr1	872764	TA	intron
AP008216.2	900033	T	chr1	888115	.	intron
AP008216.2	920621	A	chr1	908702	.	intron
AP008216.2	920742	T	chr1	908822	.	intron
AP008216.2	920771	A	chr1	908850	.	intron
AP008216.2	920792	G	chr1	908870	.	intron
AP008216.2	920844	.	chr1	908923	C	intron
AP008216.2	954602	AG	chr1	942680	.	intron
AP008216.2	956407	G	chr1	944483	.	intron
AP008216.2	956570	G	chr1	944645	.	intron
AP008216.2	1032320	CC	chr1	1020362	.	IGS
AP008216.2	1086279	.	chr1	1074321	GGG	IGS
AP008216.2	1092155	.	chr1	1080197	C	IGS
AP008216.2	1149216	.	chr1	1137235	C	IGS
AP008216.2	1159529	CC	chr1	1147547	.	IGS
AP008216.2	1162324	A	chr1	1150340	.	IGS
AP008216.2	1162753	G	chr1	1150768	.	IGS
AP008216.2	1162776	.	chr1	1150792	CGTCCCCCCC	IGS
AP008216.2	1163085	C	chr1	1151109	.	IGS
AP008216.2	1176578	.	chr1	1164602	C	intron
AP008216.2	1182031	.	chr1	1170056	T	five_prime_UTR
AP008216.2	1190747	A	chr1	1178771	.	IGS
AP008216.2	1190756	.	chr1	1178781	GT	IGS
AP008216.2	1190766	.	chr1	1178793	G	IGS
AP008216.2	1190770	T	chr1	1178796	.	IGS
AP008216.2	1190776	G	chr1	1178801	.	IGS
AP008216.2	1190780	.	chr1	1178806	AA	IGS
AP008216.2	1209289	A	chr1	1197304	.	five_prime_UTR
AP008216.2	1336609	.	chr1	1324610	TTTTTT	IGS
AP008216.2	1437049	CCC	chr1	1425246	.	IGS
AP008216.2	1489238	AT	chr1	1477671	.	IGS
AP008216.2	1502673	CGTATCTGAGATGAA	chr1	1491103	.	IGS
AP008216.2	1505892	GGGCCAAGGGCTAA	chr1	1494307	.	intron
AP008216.2	1506354	TATTCTC	chr1	1494755	.	intron
AP008216.2	1506594	.	chr1	1494990	C	intron
AP008216.2	1506638	.	chr1	1495035	T	intron
AP008216.2	1508306	T	chr1	1496695	.	intron
AP008216.2	1517255	.	chr1	1505645	T	IGS
AP008216.2	1527880	.	chr1	1516352	T	IGS
AP008216.2	1548528	T	chr1	1536992	.	IGS
AP008216.2	1554989	C	chr1	1543484	.	IGS
AP008216.2	1555004	C	chr1	1543498	.	IGS
AP008216.2	1573355	CC	chr1	1561954	.	IGS
AP008216.2	1592224	G	chr1	1581024	.	IGS
AP008216.2	1598583	T	chr1	1587580	.	IGS
AP008216.2	1610454	.	chr1	1599437	TC	IGS
AP008216.2	1660443	.	chr1	1649422	CCT	IGS
AP008216.2	1660486	CGTCCTCGTCCT	chr1	1649466	.	IGS
AP008216.2	1663295	.	chr1	1652265	CC	IGS
AP008216.2	1672345	.	chr1	1661317	C	IGS
AP008216.2	1677024	A	chr1	1665995	.	IGS
AP008216.2	1680772	.	chr1	1669744	A	CDS
AP008216.2	1694108	.	chr1	1683079	G	IGS
AP008216.2	1697762	.	chr1	1686734	CT	IGS
AP008216.2	1697866	CC	chr1	1686838	.	IGS
AP008216.2	1697871	C	chr1	1686841	.	IGS
AP008216.2	1706013	C	chr1	1694982	.	IGS
AP008216.2	1706048	G	chr1	1695016	.	IGS
AP008216.2	1720170	C	chr1	1709137	.	IGS
AP008216.2	1720173	C	chr1	1709139	.	IGS
AP008216.2	1720178	A	chr1	1709143	.	IGS
AP008216.2	1720183	.	chr1	1709149	AA	IGS
AP008216.2	1720189	.	chr1	1709157	T	IGS
AP008216.2	1721119	.	chr1	1710088	ATAT	IGS
AP008216.2	1733119	GGGG	chr1	1722090	.	IGS
AP008216.2	1739167	G	chr1	1728129	.	IGS
AP008216.2	1739738	A	chr1	1728699	.	IGS
AP008216.2	1739745	A	chr1	1728705	.	IGS
AP008216.2	1739767	.	chr1	1728728	TCG	IGS
AP008216.2	1740007	.	chr1	1728971	G	IGS
AP008216.2	1740019	G	chr1	1728982	.	IGS
AP008216.2	1761992	A	chr1	1751002	.	IGS
AP008216.2	1769776	.	chr1	1758787	G	IGS
AP008216.2	1784339	C	chr1	1773439	.	IGS
AP008216.2	1784382	C	chr1	1773481	.	IGS
AP008216.2	1788882	C	chr1	1777978	.	IGS
AP008216.2	1788887	C	chr1	1777982	.	IGS
AP008216.2	1788897	.	chr1	1777993	C	IGS
AP008216.2	1788911	C	chr1	1778006	.	IGS
AP008216.2	1788933	C	chr1	1778027	.	IGS
AP008216.2	1788946	C	chr1	1778039	.	IGS
AP008216.2	1788957	C	chr1	1778049	.	IGS
AP008216.2	1811447	GC	chr1	1800847	.	intron
AP008216.2	1837535	.	chr1	1826940	TCC	IGS
AP008216.2	1848934	ACA	chr1	1838340	.	IGS
AP008216.2	1883607	A	chr1	1873007	.	IGS
AP008216.2	1931862	CCCC	chr1	1921916	.	intron
AP008216.2	1997194	G	chr1	1987232	.	IGS
AP008216.2	1999362	C	chr1	1989387	.	intron
AP008216.2	2000154	A	chr1	1990178	.	intron
AP008216.2	2026703	G	chr1	2016738	.	IGS
AP008216.2	2026711	.	chr1	2016747	C	IGS
AP008216.2	2026716	.	chr1	2016753	CGG	IGS
AP008216.2	2026731	.	chr1	2016771	C	IGS
AP008216.2	2026735	.	chr1	2016776	CT	IGS
AP008216.2	2026747	G	chr1	2016788	.	IGS
AP008216.2	2026758	.	chr1	2016800	GT	IGS
AP008216.2	2026773	G	chr1	2016815	.	IGS
AP008216.2	2026776	G	chr1	2016817	.	IGS
AP008216.2	2026783	CG	chr1	2016823	.	IGS
AP008216.2	2026804	G	chr1	2016842	.	IGS
AP008216.2	2029135	.	chr1	2019174	T	IGS
AP008216.2	2029137	.	chr1	2019177	GA	IGS
AP008216.2	2029150	A	chr1	2019190	.	IGS
AP008216.2	2029927	GATGAT	chr1	2019966	.	IGS
AP008216.2	2040773	A	chr1	2030806	.	IGS
AP008216.2	2041859	GTTC	chr1	2031891	.	CDS
AP008216.2	2041864	GC	chr1	2031892	.	CDS
AP008216.2	2047010	.	chr1	2037038	GAA	IGS
AP008216.2	2047047	ACATAT	chr1	2037076	.	IGS
AP008216.2	2047055	AC	chr1	2037078	.	IGS
AP008216.2	2048077	G	chr1	2038078	.	IGS
AP008216.2	2048151	ATATATATATATATATATATAC	chr1	2038102	.	IGS
AP008216.2	2051435	.	chr1	2041292	T	IGS
AP008216.2	2051990	.	chr1	2041848	T	IGS
AP008216.2	2052696	TTGCATGTAATTACACTGTAAC	chr1	2042555	.	IGS
AP008216.2	2063434	G	chr1	2053274	.	IGS
AP008216.2	2063970	.	chr1	2053811	T	IGS
AP008216.2	2068001	AG	chr1	2057876	.	IGS
AP008216.2	2069306	.	chr1	2059181	T	IGS
AP008216.2	2070744	.	chr1	2060624	G	IGS
AP008216.2	2070822	.	chr1	2060703	G	IGS
AP008216.2	2070871	.	chr1	2060753	G	IGS
AP008216.2	2070913	A	chr1	2060794	.	IGS
AP008216.2	2070927	.	chr1	2060809	AGAAC	IGS
AP008216.2	2070936	.	chr1	2060823	CTC	IGS
AP008216.2	2070963	G	chr1	2060851	.	IGS
AP008216.2	2070966	TATT	chr1	2060853	.	IGS
AP008216.2	2070973	CTAATC	chr1	2060856	.	IGS
AP008216.2	2073478	.	chr1	2061287	C	IGS
AP008216.2	2073542	.	chr1	2061352	G	IGS
AP008216.2	2073768	C	chr1	2061577	.	IGS
AP008216.2	2073949	TGATTGATAT	chr1	2061757	.	IGS
AP008216.2	2074518	.	chr1	2062318	A	IGS
AP008216.2	2074903	.	chr1	2062704	C	IGS
AP008216.2	2075016	T	chr1	2062816	.	IGS
AP008216.2	2075108	.	chr1	2062909	TCACGCAGCTACCT	IGS
AP008216.2	2075227	C	chr1	2063040	.	IGS
AP008216.2	2075266	.	chr1	2063080	TTATATTTTAAGATAAAGGGAATATTATC	IGS
AP008216.2	2075584	T	chr1	2063425	.	IGS
AP008216.2	2075730	.	chr1	2063572	GAAA	IGS
AP008216.2	2075980	ATTA	chr1	2063824	.	IGS
AP008216.2	2076027	.	chr1	2063869	A	IGS
AP008216.2	2076031	A	chr1	2063872	.	IGS
AP008216.2	2076062	.	chr1	2063904	TC	IGS
AP008216.2	2076445	AA	chr1	2064287	.	IGS
AP008216.2	2076460	.	chr1	2064302	C	IGS
AP008216.2	2076465	.	chr1	2064308	TAGGT	IGS
AP008216.2	2076467	.	chr1	2064315	GG	IGS
AP008216.2	2076559	G	chr1	2064407	.	IGS
AP008216.2	2077115	TTG	chr1	2064962	.	three_prime_UTR
AP008216.2	2077288	.	chr1	2065134	T	three_prime_UTR
AP008216.2	2078888	A	chr1	2066733	.	five_prime_UTR
AP008216.2	2078947	.	chr1	2066793	GAT	five_prime_UTR
AP008216.2	2078949	.	chr1	2066798	A	IGS
AP008216.2	2078951	.	chr1	2066801	A	IGS
AP008216.2	2078954	.	chr1	2066805	C	IGS
AP008216.2	2079065	.	chr1	2066917	AG	IGS
AP008216.2	2079200	.	chr1	2067054	C	IGS
AP008216.2	2079317	ATCG	chr1	2067170	.	IGS
AP008216.2	2079458	.	chr1	2067309	TA	IGS
AP008216.2	2079814	.	chr1	2067667	CA	IGS
AP008216.2	2079869	TT	chr1	2067722	.	IGS
AP008216.2	2080367	.	chr1	2068220	TTCCTATTATATATGTATT	IGS
AP008216.2	2080670	AA	chr1	2068914	.	IGS
AP008216.2	2081143	.	chr1	2069387	CATTGGTTTC	IGS
AP008216.2	2081145	.	chr1	2069399	T	IGS
AP008216.2	2081341	.	chr1	2069596	TGACATGA	IGS
AP008216.2	2082101	.	chr1	2069950	TA	IGS
AP008216.2	2082463	.	chr1	2070314	TTAATGAATTGGTCTCTCATAA	IGS
AP008216.2	2082502	.	chr1	2070375	TT	IGS
AP008216.2	2084218	A	chr1	2072153	.	IGS
AP008216.2	2084412	.	chr1	2072444	TTG	IGS
AP008216.2	2084415	.	chr1	2072450	C	IGS
AP008216.2	2084457	CC	chr1	2072491	.	IGS
AP008216.2	2084461	AAAAAAAAAACATA	chr1	2072493	.	IGS
AP008216.2	2084477	ATTTAATT	chr1	2072495	.	IGS
AP008216.2	2084486	TGT	chr1	2072496	.	IGS
AP008216.2	2085017	.	chr1	2073026	C	IGS
AP008216.2	2085081	.	chr1	2073091	TCAGG	IGS
AP008216.2	2085084	.	chr1	2073099	ATTTAGAAGATCAGTATC	IGS
AP008216.2	2085087	.	chr1	2073120	TTATGTC	IGS
AP008216.2	2085088	.	chr1	2073128	G	IGS
AP008216.2	2085187	TATAAAAAAGACCAAATACAT	chr1	2073226	.	IGS
AP008216.2	2085297	.	chr1	2073317	TTATTGTTGAT	IGS
AP008216.2	2085308	.	chr1	2073339	A	IGS
AP008216.2	2085636	T	chr1	2073666	.	IGS
AP008216.2	2085742	CG	chr1	2073771	.	IGS
AP008216.2	2086011	.	chr1	2074492	TTAA	IGS
AP008216.2	2086020	A	chr1	2074503	.	IGS
AP008216.2	2086204	T	chr1	2074686	.	IGS
AP008216.2	2086218	TT	chr1	2074699	.	IGS
AP008216.2	2087834	AATTCATTATCAATAGCTGGGTTTCT	chr1	2076313	.	intron
AP008216.2	2088573	T	chr1	2077026	.	IGS
AP008216.2	2088762	A	chr1	2077214	.	IGS
AP008216.2	2089276	ATAT	chr1	2077727	.	IGS
AP008216.2	2089288	AC	chr1	2077735	.	IGS
AP008216.2	2089380	TA	chr1	2077825	.	IGS
AP008216.2	2090536	.	chr1	2078981	CTAG	IGS
AP008216.2	2090976	GCTGAGCCCAA	chr1	2079423	.	IGS
AP008216.2	2091006	GA	chr1	2079442	.	IGS
AP008216.2	2091130	A	chr1	2079564	.	IGS
AP008216.2	2091357	.	chr1	2079792	T	IGS
AP008216.2	2093739	TACTGTTCATATTTTTAGTATCAACTATGAATATATTGTAGGTATAGACGAGTTAAAAAGATAGATTTTAAT	chr1	2082173	.	IGS
AP008216.2	2093913	.	chr1	2082277	C	IGS
AP008216.2	2094207	C	chr1	2082570	.	IGS
AP008216.2	2095383	AA	chr1	2083641	.	IGS
AP008216.2	2097850	GAG	chr1	2086106	.	IGS
AP008216.2	2097854	G	chr1	2086107	.	IGS
AP008216.2	2103946	.	chr1	2092201	AAA	IGS
AP008216.2	2107764	AG	chr1	2096020	.	IGS
AP008216.2	2107773	T	chr1	2096027	.	IGS
AP008216.2	2107821	.	chr1	2096076	C	IGS
AP008216.2	2108157	T	chr1	2096411	.	CDS
AP008216.2	2109502	.	chr1	2097757	GCGA	IGS
AP008216.2	2112014	.	chr1	2100273	T	intron
AP008216.2	2123391	.	chr1	2111649	T	CDS
AP008216.2	2144670	.	chr1	2132863	CTC	IGS
AP008216.2	2148015	TC	chr1	2136209	.	IGS
AP008216.2	2148070	.	chr1	2136264	ACA	IGS
AP008216.2	2157129	T	chr1	2145379	.	IGS
AP008216.2	2157839	.	chr1	2146090	A	three_prime_UTR
AP008216.2	2161915	.	chr1	2150167	CCTCCTCCT	five_prime_UTR
AP008216.2	2162543	.	chr1	2150804	A	IGS
AP008216.2	2162939	AA	chr1	2151199	.	IGS
AP008216.2	2168232	.	chr1	2156492	TT	IGS
AP008216.2	2168855	.	chr1	2157117	CA	IGS
AP008216.2	2170208	.	chr1	2158472	GAGG	IGS
AP008216.2	2170609	.	chr1	2158877	A	IGS
AP008216.2	2171040	.	chr1	2159309	TTC	IGS
AP008216.2	2175080	.	chr1	2163398	TT	IGS
AP008216.2	2175085	.	chr1	2163405	CG	IGS
AP008216.2	2175095	GC	chr1	2163415	.	IGS
AP008216.2	2175106	.	chr1	2163426	C	IGS
AP008216.2	2175111	G	chr1	2163430	.	IGS
AP008216.2	2175131	CTCC	chr1	2163449	.	IGS
AP008216.2	2175158	C	chr1	2163472	.	IGS
AP008216.2	2175161	C	chr1	2163474	.	IGS
AP008216.2	2175358	C	chr1	2163670	.	IGS
AP008216.2	2180496	.	chr1	2168809	A	IGS
AP008216.2	2180700	TAC	chr1	2169012	.	five_prime_UTR
AP008216.2	2183001	T	chr1	2171310	.	intron
AP008216.2	2186493	CTCCAAAACTCTTTAAAGGGA	chr1	2174801	.	CDS
AP008216.2	2187087	A	chr1	2175374	.	five_prime_UTR
AP008216.2	2187414	.	chr1	2175702	A	five_prime_UTR
AP008216.2	2187986	.	chr1	2176275	T	five_prime_UTR
AP008216.2	2188081	A	chr1	2176369	.	five_prime_UTR
AP008216.2	2188181	.	chr1	2176470	TTTTTTT	IGS
AP008216.2	2188501	.	chr1	2176797	AAA	IGS
AP008216.2	2188665	T	chr1	2176962	.	IGS
AP008216.2	2188852	.	chr1	2177150	A	IGS
AP008216.2	2189356	TCC	chr1	2177653	.	IGS
AP008216.2	2189385	G	chr1	2177679	.	IGS
AP008216.2	2189390	GTGGGGGGAGGGGGGGGGGGCGGC	chr1	2177683	.	IGS
AP008216.2	2189415	G	chr1	2177684	.	IGS
AP008216.2	2189417	T	chr1	2177685	.	IGS
AP008216.2	2189421	GTG	chr1	2177688	.	IGS
AP008216.2	2189425	CGCAAG	chr1	2177689	.	IGS
AP008216.2	2189433	C	chr1	2177691	.	IGS
AP008216.2	2189441	.	chr1	2177700	T	IGS
AP008216.2	2189507	AC	chr1	2177765	.	IGS
AP008216.2	2189661	A	chr1	2177917	.	IGS
AP008216.2	2189741	.	chr1	2177998	CCCAC	IGS
AP008216.2	2189922	A	chr1	2178182	.	IGS
AP008216.2	2190206	.	chr1	2178467	GTACATGTACCACAAAT	IGS
AP008216.2	2190508	TATATATATATATATATATATATA	chr1	2178784	.	IGS
AP008216.2	2191181	AAATGAGTG	chr1	2179433	.	IGS
AP008216.2	2191311	GCTGTTGCCGTGCATGGACA	chr1	2179554	.	IGS
AP008216.2	2191494	.	chr1	2179719	AAAAAAATAGGTCA	IGS
AP008216.2	2191953	.	chr1	2180192	CT	IGS
AP008216.2	2192041	A	chr1	2180280	.	IGS
AP008216.2	2192424	.	chr1	2180664	T	IGS
AP008216.2	2192650	T	chr1	2180889	.	IGS
AP008216.2	2199619	.	chr1	2183233	A	CDS
AP008216.2	2199942	GGTGG	chr1	2183555	.	CDS
AP008216.2	2199954	G	chr1	2183562	.	CDS
AP008216.2	2199967	T	chr1	2183574	.	CDS
AP008216.2	2199974	GT	chr1	2183580	.	CDS
AP008216.2	2202470	.	chr1	2186329	C	IGS
AP008216.2	2202683	.	chr1	2186543	ATTTG	IGS
AP008216.2	2203250	TTCAACTCAGATT	chr1	2187113	.	IGS
AP008216.2	2204304	.	chr1	2188156	T	IGS
AP008216.2	2204515	AC	chr1	2188366	.	IGS
AP008216.2	2204557	T	chr1	2188406	.	IGS
AP008216.2	2206894	.	chr1	2190744	GAA	CDS
AP008216.2	2209948	.	chr1	2193801	TG	intron
AP008216.2	2210205	.	chr1	2194060	A	intron
AP008216.2	2211834	CGTGAGT	chr1	2195689	.	IGS
AP008216.2	2211842	GCCCTGG	chr1	2195690	.	IGS
AP008216.2	2212210	G	chr1	2196051	.	IGS
AP008216.2	2212543	T	chr1	2196383	.	IGS
AP008216.2	2212574	ATATTGATCATTGAAAAGGCTACAAATAGTT	chr1	2196413	.	IGS
AP008216.2	2212723	TTAATATAAATATATGTCTAGATTCATTAGCA	chr1	2196531	.	IGS
AP008216.2	2213089	G	chr1	2196865	.	IGS
AP008216.2	2213239	A	chr1	2197014	.	IGS
AP008216.2	2214355	GT	chr1	2198128	.	IGS
AP008216.2	2215354	.	chr1	2199127	AAATCTAAAC	IGS
AP008216.2	2215418	T	chr1	2199199	.	IGS
AP008216.2	2215610	A	chr1	2199390	.	IGS
AP008216.2	2216848	.	chr1	2200629	T	IGS
AP008216.2	2217032	.	chr1	2200814	AA	IGS
AP008216.2	2217088	.	chr1	2200872	T	IGS
AP008216.2	2217385	.	chr1	2201170	A	IGS
AP008216.2	2217459	.	chr1	2201245	C	IGS
AP008216.2	2217463	A	chr1	2201248	.	IGS
AP008216.2	2217659	CACATTGGAAGATTATTGCTATGAGGATCATGGAAAACGGATGCTGGGGCTTGGCCGG	chr1	2201443	.	IGS
AP008216.2	2217718	GCGAAAC	chr1	2201444	.	IGS
AP008216.2	2218356	.	chr1	2202077	ACA	IGS
AP008216.2	2221552	.	chr1	2205276	G	intron
AP008216.2	2222370	T	chr1	2206093	.	intron
AP008216.2	2225041	TTCTCTG	chr1	2208763	.	IGS
AP008216.2	2227018	.	chr1	2210705	TAAAT	IGS
AP008216.2	2227020	.	chr1	2210712	A	IGS
AP008216.2	2227539	.	chr1	2211232	TT	intron
AP008216.2	2227748	.	chr1	2211443	GAAGAGTTAAAGATGAGAAATAAACCTTTTTTCCATCAATACA	intron
AP008216.2	2230262	A	chr1	2213998	.	intron
AP008216.2	2230399	.	chr1	2214136	A	intron
AP008216.2	2231312	T	chr1	2215048	.	IGS
AP008216.2	2231727	.	chr1	2215464	T	IGS
AP008216.2	2231803	.	chr1	2215541	CC	IGS
AP008216.2	2232236	T	chr1	2215974	.	IGS
AP008216.2	2232686	AGAGAGAG	chr1	2216423	.	IGS
AP008216.2	2234947	A	chr1	2218676	.	IGS
AP008216.2	2242103	T	chr1	2227287	.	IGS
AP008216.2	2242279	CA	chr1	2227462	.	IGS
AP008216.2	2251781	.	chr1	2237748	T	IGS
AP008216.2	2251785	.	chr1	2237753	G	IGS
AP008216.2	2251792	GGGCGG	chr1	2237759	.	IGS
AP008216.2	2251801	C	chr1	2237762	.	IGS
AP008216.2	2253520	T	chr1	2239288	.	IGS
AP008216.2	2253563	.	chr1	2239332	TG	IGS
AP008216.2	2253974	.	chr1	2239745	TGGGCCACGTAA	IGS
AP008216.2	2253977	.	chr1	2239760	CTGCTAGG	IGS
AP008216.2	2253978	.	chr1	2239769	C	IGS
AP008216.2	2253979	.	chr1	2239771	G	IGS
AP008216.2	2253983	.	chr1	2239776	ACAC	IGS
AP008216.2	2254466	AA	chr1	2240261	.	IGS
AP008216.2	2254807	.	chr1	2240602	A	IGS
AP008216.2	2255658	.	chr1	2241454	AATGAGTTTATA	IGS
AP008216.2	2256789	AA	chr1	2242595	.	IGS
AP008216.2	2259202	A	chr1	2245005	.	IGS
AP008216.2	2262028	.	chr1	2247815	CAT	IGS
AP008216.2	2262034	.	chr1	2247824	T	IGS
AP008216.2	2262136	T	chr1	2247925	.	IGS
AP008216.2	2263685	.	chr1	2249475	TAT	IGS
AP008216.2	2264028	.	chr1	2249821	T	IGS
AP008216.2	2264070	ACAC	chr1	2249862	.	IGS
AP008216.2	2264077	TTCAG	chr1	2249865	.	IGS
AP008216.2	2266624	.	chr1	2252445	A	IGS
AP008216.2	2271534	.	chr1	2257382	GTCGGCGGC	CDS
AP008216.2	2271872	.	chr1	2257729	C	five_prime_UTR
AP008216.2	2272377	T	chr1	2258233	.	IGS
AP008216.2	2272537	.	chr1	2258394	T	IGS
AP008216.2	2272662	ATT	chr1	2258518	.	IGS
AP008216.2	2273095	CTGGGGGGGAGG	chr1	2258948	.	IGS
AP008216.2	2273607	AACTGTACTCGCTATTTGTCCAGGG	chr1	2259448	.	IGS
AP008216.2	2274405	.	chr1	2260223	C	IGS
AP008216.2	2274975	GATGTA	chr1	2261017	.	IGS
AP008216.2	2275282	T	chr1	2261318	.	IGS
AP008216.2	2279645	G	chr1	2265680	.	CDS
AP008216.2	2279795	GATTAAATCCAAA	chr1	2265829	.	IGS
AP008216.2	2279809	G	chr1	2265830	.	IGS
AP008216.2	2279988	T	chr1	2266008	.	IGS
AP008216.2	2280008	A	chr1	2266027	.	IGS
AP008216.2	2280295	C	chr1	2266313	.	IGS
AP008216.2	2282424	.	chr1	2268464	TTAA	IGS
AP008216.2	2282425	.	chr1	2268469	C	IGS
AP008216.2	2282715	.	chr1	2268760	T	IGS
AP008216.2	2292863	AGGTATGTGGTAT	chr1	2279600	.	IGS
AP008216.2	2292880	AACC	chr1	2279604	.	IGS
AP008216.2	2292885	GACAGAGACCAGG	chr1	2279605	.	IGS
AP008216.2	2292900	AA	chr1	2279607	.	IGS
AP008216.2	2292904	AAACGC	chr1	2279609	.	IGS
AP008216.2	2292916	A	chr1	2279615	.	IGS
AP008216.2	2292924	GA	chr1	2279622	.	IGS
AP008216.2	2292928	GTGG	chr1	2279624	.	IGS
AP008216.2	2293072	A	chr1	2279764	.	IGS
AP008216.2	2293263	AGAGAT	chr1	2279954	.	IGS
AP008216.2	2293563	TTTG	chr1	2280248	.	IGS
AP008216.2	2294914	C	chr1	2281595	.	IGS
AP008216.2	2295853	.	chr1	2282535	G	IGS
AP008216.2	2295884	G	chr1	2282565	.	IGS
AP008216.2	2296587	GAACTAATAAT	chr1	2283267	.	IGS
AP008216.2	2296861	TAAA	chr1	2283530	.	IGS
AP008216.2	2305335	TGTGAAATCTAGAA	chr1	2293670	.	IGS
AP008216.2	2305352	ATGGGACAA	chr1	2293673	.	IGS
AP008216.2	2305362	TTTTA	chr1	2293674	.	IGS
AP008216.2	2305369	AGG	chr1	2293676	.	IGS
AP008216.2	2305491	.	chr1	2293797	G	IGS
AP008216.2	2305498	.	chr1	2293805	G	IGS
AP008216.2	2305504	.	chr1	2293812	G	IGS
AP008216.2	2305509	.	chr1	2293818	C	IGS
AP008216.2	2305524	.	chr1	2293834	G	IGS
AP008216.2	2305534	C	chr1	2293843	.	IGS
AP008216.2	2305546	.	chr1	2293856	GCCG	IGS
AP008216.2	2305554	.	chr1	2293868	A	IGS
AP008216.2	2305585	C	chr1	2293898	.	IGS
AP008216.2	2305592	C	chr1	2293904	.	IGS
AP008216.2	2305599	C	chr1	2293910	.	IGS
AP008216.2	2305614	.	chr1	2293926	GT	IGS
AP008216.2	2305616	.	chr1	2293930	C	IGS
AP008216.2	2305618	.	chr1	2293933	T	IGS
AP008216.2	2305650	C	chr1	2293964	.	IGS
AP008216.2	2305670	T	chr1	2293983	.	IGS
AP008216.2	2305674	T	chr1	2293986	.	IGS
AP008216.2	2305681	.	chr1	2293994	G	IGS
AP008216.2	2305690	T	chr1	2294002	.	IGS
AP008216.2	2305709	C	chr1	2294020	.	IGS
AP008216.2	2305726	C	chr1	2294036	.	IGS
AP008216.2	2305739	CGCTGCCA	chr1	2294048	.	IGS
AP008216.2	2305756	CCGTCGC	chr1	2294057	.	IGS
AP008216.2	2305765	CA	chr1	2294059	.	IGS
AP008216.2	2305769	C	chr1	2294061	.	IGS
AP008216.2	2305773	TT	chr1	2294064	.	IGS
AP008216.2	2305776	AC	chr1	2294065	.	IGS
AP008216.2	2305786	TCGC	chr1	2294073	.	IGS
AP008216.2	2305888	C	chr1	2294171	.	IGS
AP008216.2	2305909	.	chr1	2294193	GCC	IGS
AP008216.2	2305952	T	chr1	2294237	.	IGS
AP008216.2	2305956	.	chr1	2294242	G	IGS
AP008216.2	2305960	C	chr1	2294245	.	IGS
AP008216.2	2305982	C	chr1	2294266	.	IGS
AP008216.2	2306010	CCC	chr1	2294293	.	IGS
AP008216.2	2306123	GCGCC	chr1	2294403	.	IGS
AP008216.2	2306157	.	chr1	2294434	CGCCACCGCCGTCGGTGAGCCGCCGC	IGS
AP008216.2	2306205	GA	chr1	2294506	.	IGS
AP008216.2	2306243	.	chr1	2294544	AGAGAAAGA	IGS
AP008216.2	2306270	.	chr1	2294580	GAAAAAGAGAGAAAGAAAAGAAGAAAGGAGAGAGAAAGAAAAGAGAGGAAAAGAGAAGAAAGAAAAGAAAGAG	IGS
AP008216.2	2306289	.	chr1	2294672	AGAAAAAGAA	IGS
AP008216.2	2306362	A	chr1	2294753	.	IGS
AP008216.2	2313916	T	chr1	2313694	.	IGS
AP008216.2	2314213	.	chr1	2313992	T	IGS
AP008216.2	2314742	.	chr1	2319735	CGATCATGACCCATTGTCCCTCTA	IGS
AP008216.2	2314746	.	chr1	2319763	CCACCCCCCATTGTCCCT	IGS
AP008216.2	2315566	ATCTC	chr1	2320599	.	IGS
AP008216.2	2352791	T	chr1	2325610	.	IGS
AP008216.2	2352957	A	chr1	2325775	.	IGS
AP008216.2	2356692	T	chr1	2329509	.	IGS
AP008216.2	2358515	GCG	chr1	2331325	.	IGS
AP008216.2	2358520	GGGGA	chr1	2331327	.	IGS
AP008216.2	2358535	G	chr1	2331337	.	IGS
AP008216.2	2358567	.	chr1	2331370	C	IGS
AP008216.2	2358570	G	chr1	2331372	.	IGS
AP008216.2	2358577	.	chr1	2331380	A	IGS
AP008216.2	2358585	CGG	chr1	2331387	.	IGS
AP008216.2	2363747	.	chr1	2348486	A	IGS
AP008216.2	2364161	.	chr1	2348901	GA	IGS
AP008216.2	2367203	.	chr1	2351925	CA	intron
AP008216.2	2370001	.	chr1	2354693	C	intron
AP008216.2	2370006	.	chr1	2354699	C	intron
AP008216.2	2370022	C	chr1	2354714	.	intron
AP008216.2	2370025	G	chr1	2354716	.	intron
AP008216.2	2370040	.	chr1	2354732	A	intron
AP008216.2	2370048	.	chr1	2354741	C	intron
AP008216.2	2370055	G	chr1	2354747	.	intron
AP008216.2	2370060	G	chr1	2354751	.	intron
AP008216.2	2370065	A	chr1	2354755	.	intron
AP008216.2	2370073	G	chr1	2354762	.	intron
AP008216.2	2370085	.	chr1	2354775	C	intron
AP008216.2	2370088	.	chr1	2354779	A	intron
AP008216.2	2370106	.	chr1	2354798	GAG	intron
AP008216.2	2370118	CG	chr1	2354811	.	intron
AP008216.2	2370130	.	chr1	2354823	C	intron
AP008216.2	2370133	G	chr1	2354825	.	intron
AP008216.2	2370140	G	chr1	2354831	.	intron
AP008216.2	2370149	G	chr1	2354839	.	intron
AP008216.2	2370155	.	chr1	2354846	C	intron
AP008216.2	2370158	G	chr1	2354848	.	intron
AP008216.2	2374909	.	chr1	2359599	T	intron
AP008216.2	2387758	.	chr1	2372448	AA	IGS
AP008216.2	2393476	.	chr1	2378168	A	IGS
AP008216.2	2395725	.	chr1	2380418	A	IGS
AP008216.2	2397924	A	chr1	2382616	.	IGS
AP008216.2	2400996	TAT	chr1	2385687	.	IGS
AP008216.2	2406276	A	chr1	2391181	.	IGS
AP008216.2	2412644	.	chr1	2412157	TAT	IGS
AP008216.2	2414892	ATACAACAGTGTT	chr1	2433777	.	intron
AP008216.2	2415530	GGA	chr1	2434402	.	intron
AP008216.2	2417941	TCGATGT	chr1	2436810	.	CDS
AP008216.2	2420823	.	chr1	2439687	A	IGS
AP008216.2	2422155	A	chr1	2441018	.	IGS
AP008216.2	2422199	.	chr1	2441063	A	IGS
AP008216.2	2427857	G	chr1	2446733	.	IGS
AP008216.2	2427916	.	chr1	2446793	C	IGS
AP008216.2	2427988	TTT	chr1	2446864	.	IGS
AP008216.2	2431231	.	chr1	2450103	TAAATAGT	IGS
AP008216.2	2432276	T	chr1	2451154	.	IGS
AP008216.2	2432495	.	chr1	2451374	CATGCAACCT	IGS
AP008216.2	2432496	.	chr1	2451385	CT	IGS
AP008216.2	2491553	TTTTAGGATAAATTTTTAGGCTAGAGACG	chr1	2463305	.	IGS
AP008216.2	2488239	.	chr1	2466619	CGACGGCACACATTTGTGA	IGS
AP008216.2	2487009	CGC	chr1	2467865	.	IGS
AP008216.2	2485659	.	chr1	2469215	A	IGS
AP008216.2	2485321	A	chr1	2469553	.	IGS
AP008216.2	2482004	ATGCATGTGAA	chr1	2472859	.	IGS
AP008216.2	2481584	AGAAGCCGGCACCGACTGTGCTGTCGTACT	chr1	2473249	.	IGS
AP008216.2	2475264	.	chr1	2479554	T	intron
AP008216.2	2471271	.	chr1	2483430	A	IGS
AP008216.2	2469593	.	chr1	2485066	AG	IGS
AP008216.2	2469495	CG	chr1	2485164	.	IGS
AP008216.2	2469486	TCCG	chr1	2485169	.	IGS
AP008216.2	2469475	TAA	chr1	2485177	.	IGS
AP008216.2	2469023	TCCCAATGTAAAATCCGTCCCAAAAAAGATCCATTCTAACA	chr1	2485588	.	IGS
AP008216.2	2468857	.	chr1	2485754	ATTTT	IGS
AP008216.2	2467783	.	chr1	2486833	T	intron
AP008216.2	2467466	.	chr1	2487151	CT	intron
AP008216.2	2467438	CGA	chr1	2487178	.	intron
AP008216.2	2465463	A	chr1	2489152	.	intron
AP008216.2	2463510	CGGCGG	chr1	2491099	.	intron
AP008216.2	2457561	TT	chr1	2497046	.	intron
AP008216.2	2457270	.	chr1	2497337	TT	intron
AP008216.2	2457059	.	chr1	2497550	TTAGTAAAGATGGTCTCCATCGTCTCCTACAACCACT	intron
AP008216.2	2452706	.	chr1	2501939	T	IGS
AP008216.2	2452120	AAC	chr1	2502523	.	IGS
AP008216.2	2451638	.	chr1	2503005	GCAGCGGCGGTCGCCGCTTCGTCAGGGCGCGCCCGCCCGCGACGCCGCAAC	IGS
AP008216.2	2450988	G	chr1	2503705	.	IGS
AP008216.2	2446601	.	chr1	2508113	TAAT	IGS
AP008216.2	2492669	.	chr1	2511311	C	intron
AP008216.2	2493934	.	chr1	2512565	CACGA	intron
AP008216.2	2493947	G	chr1	2512581	.	intron
AP008216.2	2494201	.	chr1	2512836	CC	intron
AP008216.2	2494203	.	chr1	2512840	CG	intron
AP008216.2	2494212	CA	chr1	2512849	.	intron
AP008216.2	2496035	A	chr1	2513020	.	CDS
AP008216.2	2496041	.	chr1	2513027	CA	CDS
AP008216.2	2496205	TAT	chr1	2513191	.	IGS
AP008216.2	2497669	CG	chr1	2514652	.	CDS
AP008216.2	2497970	.	chr1	2514953	G	CDS
AP008216.2	2498967	GCAGAGCACATGGTGAAAACGGCCTTGTG	chr1	2515949	.	CDS
AP008216.2	2499803	.	chr1	2516758	TC	IGS
AP008216.2	2501385	.	chr1	2519886	A	IGS
AP008216.2	2501418	.	chr1	2519920	GGG	IGS
AP008216.2	2502564	A	chr1	2521067	.	IGS
AP008216.2	2503566	.	chr1	2522070	A	IGS
AP008216.2	2503657	.	chr1	2522162	T	IGS
AP008216.2	2504775	TATTTGA	chr1	2523279	.	IGS
AP008216.2	2504927	.	chr1	2523426	G	IGS
AP008216.2	2507095	.	chr1	2525594	A	intron
AP008216.2	2510758	.	chr1	2529261	T	IGS
AP008216.2	2510878	.	chr1	2529382	A	IGS
AP008216.2	2510996	.	chr1	2529501	A	IGS
AP008216.2	2511035	AT	chr1	2529539	.	IGS
AP008216.2	2524002	TC	chr1	2533547	.	IGS
AP008216.2	2524236	A	chr1	2533779	.	IGS
AP008216.2	2525276	A	chr1	2534818	.	IGS
AP008216.2	2527312	.	chr1	2536855	ACAATTATT	IGS
AP008216.2	2527575	.	chr1	2537127	G	IGS
AP008216.2	2527865	.	chr1	2537418	AAATAACTATTA	IGS
AP008216.2	2528046	T	chr1	2537609	.	IGS
AP008216.2	2529890	.	chr1	2539454	TT	IGS
AP008216.2	2530056	.	chr1	2539622	CCCC	IGS
AP008216.2	2530874	A	chr1	2540442	.	IGS
AP008216.2	2531448	T	chr1	2541015	.	IGS
AP008216.2	2531849	.	chr1	2541417	A	IGS
AP008216.2	2532533	.	chr1	2542103	C	IGS
AP008216.2	2532581	.	chr1	2542152	AAATGA	IGS
AP008216.2	2532677	.	chr1	2542254	A	IGS
AP008216.2	2532681	.	chr1	2542259	AT	IGS
AP008216.2	2532690	.	chr1	2542270	G	IGS
AP008216.2	2532703	.	chr1	2542284	AATTT	IGS
AP008216.2	2532706	T	chr1	2542290	.	IGS
AP008216.2	2532711	C	chr1	2542294	.	IGS
AP008216.2	2532974	.	chr1	2542558	T	IGS
AP008216.2	2534257	.	chr1	2543842	A	five_prime_UTR
AP008216.2	2536512	.	chr1	2546098	T	IGS
AP008216.2	2537254	T	chr1	2546839	.	IGS
AP008216.2	2537508	.	chr1	2547094	T	IGS
AP008216.2	2537840	AA	chr1	2547425	.	five_prime_UTR
AP008216.2	2537891	.	chr1	2547476	CTC	five_prime_UTR
AP008216.2	2541577	CTT	chr1	2551163	.	intron
AP008216.2	2542628	T	chr1	2552211	.	intron
AP008216.2	2543717	.	chr1	2553301	CGCC	IGS
AP008216.2	2543720	.	chr1	2553308	TACACG	IGS
AP008216.2	2543969	T	chr1	2553561	.	IGS
AP008216.2	2545439	G	chr1	2555030	.	IGS
AP008216.2	2546512	TC	chr1	2556102	.	five_prime_UTR
AP008216.2	2552726	C	chr1	2562269	.	IGS
AP008216.2	2554691	TG	chr1	2564233	.	IGS
AP008216.2	2560026	GAG	chr1	2569553	.	IGS
AP008216.2	2561522	.	chr1	2571048	C	IGS
AP008216.2	2561536	A	chr1	2571061	.	IGS
AP008216.2	2564719	.	chr1	2574250	TTT	IGS
AP008216.2	2565458	.	chr1	2574992	T	IGS
AP008216.2	2565945	.	chr1	2575480	TA	IGS
AP008216.2	2566212	.	chr1	2575749	TT	IGS
AP008216.2	2568123	TTAGACATTCTAAAGAGTAG	chr1	2577660	.	IGS
AP008216.2	2568200	.	chr1	2577719	GA	IGS
AP008216.2	2568375	TA	chr1	2577894	.	IGS
AP008216.2	2568799	.	chr1	2578318	GGTGGGAGGTG	IGS
AP008216.2	2570181	T	chr1	2580823	.	IGS
AP008216.2	2570340	T	chr1	2580981	.	IGS
AP008216.2	2570342	A	chr1	2580982	.	IGS
AP008216.2	2570344	T	chr1	2580983	.	IGS
AP008216.2	2570346	G	chr1	2580984	.	IGS
AP008216.2	2570363	AGG	chr1	2581000	.	IGS
AP008216.2	2570367	CCA	chr1	2581001	.	IGS
AP008216.2	2570401	GTGGAATAGTA	chr1	2581032	.	IGS
AP008216.2	2570413	T	chr1	2581033	.	IGS
AP008216.2	2570418	GGTT	chr1	2581037	.	IGS
AP008216.2	2570426	A	chr1	2581041	.	IGS
AP008216.2	2570429	CCA	chr1	2581043	.	IGS
AP008216.2	2570520	.	chr1	2581133	GCGC	IGS
AP008216.2	2570529	AG	chr1	2581144	.	IGS
AP008216.2	2570546	ATTC	chr1	2581159	.	IGS
AP008216.2	2570602	.	chr1	2581213	AAT	IGS
AP008216.2	2570748	.	chr1	2581362	T	IGS
AP008216.2	2570766	C	chr1	2581379	.	IGS
AP008216.2	2572915	AC	chr1	2582027	.	IGS
AP008216.2	2572923	.	chr1	2582035	C	IGS
AP008216.2	2573137	.	chr1	2582250	T	IGS
AP008216.2	2573258	ATCTAAC	chr1	2582370	.	IGS
AP008216.2	2573268	G	chr1	2582373	.	IGS
AP008216.2	2573270	ATTTAAATTGATATT	chr1	2582374	.	IGS
AP008216.2	2573289	TT	chr1	2582378	.	IGS
AP008216.2	2573292	T	chr1	2582379	.	IGS
AP008216.2	2573294	CT	chr1	2582380	.	IGS
AP008216.2	2573356	.	chr1	2582442	TAA	CDS
AP008216.2	2574113	T	chr1	2583200	.	CDS
AP008216.2	2574117	.	chr1	2583205	A	CDS
AP008216.2	2575664	ACCTCACATCT	chr1	2584751	.	IGS
AP008216.2	2575676	ATT	chr1	2584752	.	IGS
AP008216.2	2575681	ATA	chr1	2584754	.	IGS
AP008216.2	2575702	.	chr1	2584774	CAA	IGS
AP008216.2	2575740	.	chr1	2584815	ATCCC	IGS
AP008216.2	2577567	.	chr1	2585224	TT	IGS
AP008216.2	2577648	.	chr1	2585307	A	IGS
AP008216.2	2577657	.	chr1	2585317	G	IGS
AP008216.2	2577695	CAAAAATCAAA	chr1	2585354	.	IGS
AP008216.2	2577708	T	chr1	2585356	.	IGS
AP008216.2	2577810	ATTTGAAAAT	chr1	2585457	.	IGS
AP008216.2	2577979	AA	chr1	2585616	.	IGS
AP008216.2	2584741	C	chr1	2585732	.	IGS
AP008216.2	2584804	.	chr1	2585796	CCT	IGS
AP008216.2	2590597	.	chr1	2596934	TG	IGS
AP008216.2	2590632	.	chr1	2596971	GCTA	IGS
AP008216.2	2590783	G	chr1	2597124	.	IGS
AP008216.2	2590950	.	chr1	2597292	A	IGS
AP008216.2	2597893	.	chr1	2597483	TGA	IGS
AP008216.2	2620244	.	chr1	2607183	G	IGS
AP008216.2	2620443	T	chr1	2607381	.	IGS
AP008216.2	2635267	G	chr1	2607632	.	IGS
AP008216.2	2635364	.	chr1	2607730	T	IGS
AP008216.2	2635466	G	chr1	2607831	.	IGS
AP008216.2	2635507	.	chr1	2607873	G	IGS
AP008216.2	2635508	.	chr1	2607875	AC	IGS
AP008216.2	2635563	A	chr1	2607930	.	IGS
AP008216.2	2635601	.	chr1	2607969	AAT	IGS
AP008216.2	2635638	.	chr1	2608009	TCCAACTGATG	IGS
AP008216.2	2635755	T	chr1	2608135	.	IGS
AP008216.2	2635791	ATAT	chr1	2608170	.	IGS
AP008216.2	2635848	C	chr1	2608223	.	IGS
AP008216.2	2635875	.	chr1	2608251	A	IGS
AP008216.2	2638216	.	chr1	2608959	A	IGS
AP008216.2	2638218	.	chr1	2608962	ATA	IGS
AP008216.2	2638220	.	chr1	2608967	TATAT	IGS
AP008216.2	2638221	.	chr1	2608973	T	IGS
AP008216.2	2638223	.	chr1	2608976	AACAAAAA	IGS
AP008216.2	2638224	.	chr1	2608985	A	IGS
AP008216.2	2638697	.	chr1	2609447	G	IGS
AP008216.2	2638721	.	chr1	2609472	AC	IGS
AP008216.2	2638841	AA	chr1	2609592	.	IGS
AP008216.2	2640733	TAT	chr1	2610103	.	IGS
AP008216.2	2641117	TAATTGGCATACT	chr1	2610484	.	IGS
AP008216.2	2646452	ATAACCGTGTCTGTCTATGTGTAGGTCCTCACCACTGT	chr1	2613308	.	CDS
AP008216.2	2646492	CACA	chr1	2613310	.	CDS
AP008216.2	2646499	AAC	chr1	2613313	.	CDS
AP008216.2	2646701	GAA	chr1	2613512	.	CDS
AP008216.2	2646858	TCAA	chr1	2613666	.	intron
AP008216.2	2648324	.	chr1	2615130	T	IGS
AP008216.2	2649162	.	chr1	2615969	C	IGS
AP008216.2	2649429	CGGAGGCTAC	chr1	2616235	.	IGS
AP008216.2	2649962	G	chr1	2616758	.	IGS
AP008216.2	2650103	.	chr1	2616900	A	IGS
AP008216.2	2650261	GCTCAAATCGATTTTTATAAACCCTAACCCTAAACCCTAAACCCATACG	chr1	2617057	.	IGS
AP008216.2	2650508	.	chr1	2617257	CCGTCGTCCTCCTACCACCGCCGTCAAC	IGS
AP008216.2	2650510	.	chr1	2617287	C	IGS
AP008216.2	2650514	.	chr1	2617292	TCCTACCGCCGCCATCA	IGS
AP008216.2	2650518	.	chr1	2617313	CATCCTCCTACTGTTGTCAATG	IGS
AP008216.2	2650519	.	chr1	2617336	C	IGS
AP008216.2	2653553	.	chr1	2620407	CC	IGS
AP008216.2	2653947	G	chr1	2620807	.	IGS
AP008216.2	2653958	.	chr1	2620819	G	IGS
AP008216.2	2654014	A	chr1	2620874	.	IGS
AP008216.2	2654018	.	chr1	2620879	AC	IGS
AP008216.2	2654047	.	chr1	2620910	G	IGS
AP008216.2	2654122	CAG	chr1	2620984	.	IGS
AP008216.2	2654153	.	chr1	2621014	C	IGS
AP008216.2	2654215	A	chr1	2621075	.	IGS
AP008216.2	2654258	T	chr1	2621117	.	IGS
AP008216.2	2654270	C	chr1	2621128	.	IGS
AP008216.2	2654290	G	chr1	2621147	.	IGS
AP008216.2	2654308	C	chr1	2621164	.	IGS
AP008216.2	2654320	T	chr1	2621175	.	IGS
AP008216.2	2654325	G	chr1	2621179	.	IGS
AP008216.2	2654329	C	chr1	2621182	.	IGS
AP008216.2	2654343	C	chr1	2621195	.	IGS
AP008216.2	2654450	C	chr1	2621301	.	IGS
AP008216.2	2654453	.	chr1	2621305	T	IGS
AP008216.2	2654693	.	chr1	2621546	AGAAAGGAGAGAGAG	IGS
AP008216.2	2661055	.	chr1	2622558	AC	IGS
AP008216.2	2661141	.	chr1	2622646	T	IGS
AP008216.2	2661259	AGAG	chr1	2622763	.	IGS
AP008216.2	2661931	.	chr1	2623433	CA	CDS
AP008216.2	2662034	TAAT	chr1	2623536	.	CDS
AP008216.2	2662853	GC	chr1	2624351	.	CDS
AP008216.2	2663449	CGTTATGGTTCT	chr1	2624945	.	IGS
AP008216.2	2665413	TATG	chr1	2626901	.	IGS
AP008216.2	2665419	T	chr1	2626903	.	IGS
AP008216.2	2665809	.	chr1	2627294	TTTAATTTTATCCTATGTGACAGCT	IGS
AP008216.2	2665835	.	chr1	2627345	CTACACG	IGS
AP008216.2	2665836	.	chr1	2627353	CAGCC	IGS
AP008216.2	2667721	.	chr1	2628728	T	IGS
AP008216.2	2668139	C	chr1	2629145	.	IGS
AP008216.2	2668694	ACCAC	chr1	2629699	.	five_prime_UTR
AP008216.2	2669347	TTA	chr1	2630347	.	five_prime_UTR
AP008216.2	2669943	TCTC	chr1	2630940	.	five_prime_UTR
AP008216.2	2670652	.	chr1	2631647	CT	three_prime_UTR
AP008216.2	2673801	AT	chr1	2634834	.	three_prime_UTR
AP008216.2	2673805	GTGTG	chr1	2634836	.	three_prime_UTR
AP008216.2	2673812	AGGATG	chr1	2634838	.	three_prime_UTR
AP008216.2	2676466	A	chr1	2637256	.	IGS
AP008216.2	2677023	.	chr1	2637814	ATC	IGS
AP008216.2	2677052	GTATCATAA	chr1	2637844	.	IGS
AP008216.2	2677080	AAGAATACGGATAG	chr1	2637863	.	IGS
AP008216.2	2677698	.	chr1	2638469	A	IGS
AP008216.2	2677819	.	chr1	2638591	GCATCC	IGS
AP008216.2	2677902	.	chr1	2638680	TCCAATCAAATAAGG	IGS
AP008216.2	2678013	.	chr1	2638806	G	IGS
AP008216.2	2683606	TT	chr1	2644555	.	IGS
AP008216.2	2683979	.	chr1	2644928	T	IGS
AP008216.2	2685682	.	chr1	2646632	C	IGS
AP008216.2	2685744	G	chr1	2646693	.	IGS
AP008216.2	2686724	.	chr1	2647674	G	IGS
AP008216.2	2687290	A	chr1	2648239	.	IGS
AP008216.2	2687298	AT	chr1	2648246	.	IGS
AP008216.2	2691949	.	chr1	2652897	GCCA	IGS
AP008216.2	2692305	.	chr1	2658186	A	IGS
AP008216.2	2692355	.	chr1	2658237	T	IGS
AP008216.2	2692708	T	chr1	2658589	.	IGS
AP008216.2	2694826	A	chr1	2659660	.	IGS
AP008216.2	2696412	T	chr1	2661245	.	intron
AP008216.2	2698174	TT	chr1	2663006	.	IGS
AP008216.2	2699789	.	chr1	2664621	A	IGS
AP008216.2	2708954	AT	chr1	2673838	.	IGS
AP008216.2	2709101	A	chr1	2673983	.	IGS
AP008216.2	2709562	A	chr1	2674443	.	IGS
AP008216.2	2710763	TT	chr1	2675642	.	IGS
AP008216.2	2712307	ATACGGCGCCG	chr1	2677184	.	CDS
AP008216.2	2713829	.	chr1	2678697	T	IGS
AP008216.2	2717549	.	chr1	2682418	CACACACACACACACA	intron
AP008216.2	2718005	T	chr1	2682888	.	intron
AP008216.2	2727719	A	chr1	2692601	.	IGS
AP008216.2	2731392	.	chr1	2696275	CGG	IGS
AP008216.2	2738547	C	chr1	2703514	.	IGS
AP008216.2	2741454	A	chr1	2706420	.	intron
AP008216.2	2747680	GTTAATAAATCTATATAGATATATATGTCTAGATTCATTAACATCAATATAAATGTG	chr1	2712645	.	IGS
AP008216.2	2748094	TCTTTCTCTCA	chr1	2713002	.	IGS
AP008216.2	2748475	.	chr1	2713374	A	IGS
AP008216.2	2748904	GA	chr1	2713802	.	IGS
AP008216.2	2757138	.	chr1	2722035	T	IGS
AP008216.2	2758704	A	chr1	2723611	.	IGS
AP008216.2	2760531	.	chr1	2725439	AAGAAT	IGS
AP008216.2	2762168	G	chr1	2727080	.	IGS
AP008216.2	2768382	.	chr1	2733295	TT	IGS
AP008216.2	2769411	.	chr1	2734436	T	IGS
AP008216.2	2769437	.	chr1	2734463	TT	IGS
AP008216.2	2771380	.	chr1	2736410	A	IGS
AP008216.2	2772723	A	chr1	2737752	.	IGS
AP008216.2	2773364	A	chr1	2738392	.	IGS
AP008216.2	2787966	AG	chr1	2752992	.	IGS
AP008216.2	2788263	.	chr1	2753289	A	IGS
AP008216.2	2793090	.	chr1	2758117	A	IGS
AP008216.2	2800410	.	chr1	2765443	GC	IGS
AP008216.2	2800497	.	chr1	2765532	CGGCA	IGS
AP008216.2	2800504	T	chr1	2765542	.	IGS
AP008216.2	2800787	.	chr1	2765827	G	IGS
AP008216.2	2800811	A	chr1	2765850	.	IGS
AP008216.2	2800813	.	chr1	2765853	G	IGS
AP008216.2	2800819	G	chr1	2765858	.	IGS
AP008216.2	2800906	G	chr1	2765944	.	IGS
AP008216.2	2800913	G	chr1	2765950	.	IGS
AP008216.2	2800926	CT	chr1	2765962	.	IGS
AP008216.2	2800937	.	chr1	2765973	CG	IGS
AP008216.2	2800954	T	chr1	2765990	.	IGS
AP008216.2	2800968	GCCG	chr1	2766003	.	IGS
AP008216.2	2801321	T	chr1	2766352	.	IGS
AP008216.2	2813246	A	chr1	2778277	.	IGS
AP008216.2	2813747	TT	chr1	2778777	.	IGS
AP008216.2	2815241	T	chr1	2780270	.	IGS
AP008216.2	2815385	TGACAAA	chr1	2780413	.	IGS
AP008216.2	2815934	T	chr1	2780955	.	IGS
AP008216.2	2816361	CCGCCGCTTCCGCCGCCGCCG	chr1	2781381	.	IGS
AP008216.2	2816541	CTC	chr1	2781540	.	CDS
AP008216.2	2819563	.	chr1	2784561	T	IGS
AP008216.2	2822149	.	chr1	2787148	AATCCTCT	IGS
AP008216.2	2826017	A	chr1	2795625	.	IGS
AP008216.2	2826350	.	chr1	2795959	AA	IGS
AP008216.2	2826475	.	chr1	2796086	GCG	IGS
AP008216.2	2827179	G	chr1	2796791	.	IGS
AP008216.2	2827656	A	chr1	2797267	.	IGS
AP008216.2	2828527	.	chr1	2798139	A	IGS
AP008216.2	2828643	.	chr1	2798256	A	IGS
AP008216.2	2829481	A	chr1	2799093	.	intron
AP008216.2	2829590	ATTGGCTATTA	chr1	2799201	.	intron
AP008216.2	2830192	.	chr1	2799794	AGCAGCAGC	intron
AP008216.2	2831813	.	chr1	2801424	T	intron
AP008216.2	2832423	.	chr1	2802031	G	intron
AP008216.2	2832686	.	chr1	2802295	TAGGTCAGACGATACGATCACTTATATAA	intron
AP008216.2	2833600	.	chr1	2803238	A	intron
AP008216.2	2834758	TG	chr1	2804395	.	IGS
AP008216.2	2834953	.	chr1	2804590	CCCT	IGS
AP008216.2	2835038	TT	chr1	2804677	.	IGS
AP008216.2	2835273	AAT	chr1	2804910	.	IGS
AP008216.2	2836539	.	chr1	2806180	TAGA	IGS
AP008216.2	2836717	.	chr1	2806362	G	IGS
AP008216.2	2836728	.	chr1	2806374	AA	IGS
AP008216.2	2837084	CCC	chr1	2806730	.	IGS
AP008216.2	2837355	CAAAAAGTTAATG	chr1	2806998	.	IGS
AP008216.2	2837369	T	chr1	2806999	.	IGS
AP008216.2	2837637	G	chr1	2807266	.	IGS
AP008216.2	2840895	GCTA	chr1	2810523	.	IGS
AP008216.2	2841551	.	chr1	2811177	TAGCTTGTAATC	IGS
AP008216.2	2841902	C	chr1	2811538	.	IGS
AP008216.2	2845427	A	chr1	2813724	.	IGS
AP008216.2	2846415	C	chr1	2826849	.	IGS
AP008216.2	2846531	.	chr1	2826966	TC	IGS
AP008216.2	2846605	CGGCGGCGCGGTGG	chr1	2827040	.	IGS
AP008216.2	2846857	.	chr1	2827280	G	IGS
AP008216.2	2846860	.	chr1	2827284	GGCGGCGGAGG	IGS
AP008216.2	2846861	.	chr1	2827296	G	IGS
AP008216.2	2846862	.	chr1	2827298	GGCGCCCG	IGS
AP008216.2	2847285	.	chr1	2827729	GGAAGAGTGAGATAGATAAGAGAGA	IGS
AP008216.2	2847845	.	chr1	2828314	TT	IGS
AP008216.2	2848023	TTAGTTAGTTCCTATGC	chr1	2828492	.	IGS
AP008216.2	2848042	TTG	chr1	2828494	.	IGS
AP008216.2	2848099	.	chr1	2828550	T	IGS
AP008216.2	2848145	.	chr1	2828597	AGCT	IGS
AP008216.2	2848234	A	chr1	2828688	.	IGS
AP008216.2	2848536	ACGACC	chr1	2828989	.	IGS
AP008216.2	2848590	TATTTA	chr1	2829037	.	IGS
AP008216.2	2848932	C	chr1	2829373	.	IGS
AP008216.2	2849057	A	chr1	2829497	.	IGS
AP008216.2	2849112	T	chr1	2829551	.	IGS
AP008216.2	2849347	GGATCTTTAGGTAGCTG	chr1	2829785	.	IGS
AP008216.2	2850452	.	chr1	2830875	AT	IGS
AP008216.2	2850460	.	chr1	2830885	A	IGS
AP008216.2	2850472	CTG	chr1	2830896	.	IGS
AP008216.2	2850600	.	chr1	2831023	T	IGS
AP008216.2	2850826	GA	chr1	2831248	.	intron
AP008216.2	2851029	.	chr1	2831451	A	intron
AP008216.2	2851057	.	chr1	2831480	G	intron
AP008216.2	2851328	A	chr1	2831750	.	intron
AP008216.2	2851457	A	chr1	2831878	.	intron
AP008216.2	2862131	.	chr1	2832310	T	intron
AP008216.2	2862155	G	chr1	2832333	.	intron
AP008216.2	2862199	ACATGC	chr1	2832376	.	intron
AP008216.2	2864201	.	chr1	2832499	GGCCGTTGGCAATCCTTC	intron
AP008216.2	2864478	T	chr1	2832792	.	intron
AP008216.2	2864486	AGA	chr1	2832799	.	intron
AP008216.2	2864993	T	chr1	2833303	.	IGS
AP008216.2	2865216	TGT	chr1	2833525	.	IGS
AP008216.2	2865228	T	chr1	2833534	.	IGS
AP008216.2	2865368	.	chr1	2833675	AAT	IGS
AP008216.2	2865486	T	chr1	2833794	.	IGS
AP008216.2	2865517	.	chr1	2833826	G	IGS
AP008216.2	2868203	CGC	chr1	2836144	.	CDS
AP008216.2	2868607	.	chr1	2836547	CC	IGS
AP008216.2	2868658	.	chr1	2836600	TCCTCCGGGAACCAGAA	IGS
AP008216.2	2868701	.	chr1	2836660	GTGAGGCGATCTCCGGCGGGGC	IGS
AP008216.2	2868753	T	chr1	2836732	.	IGS
AP008216.2	2868788	.	chr1	2836768	GAGAGG	IGS
AP008216.2	2868811	.	chr1	2836797	TCGAG	IGS
AP008216.2	2868823	GA	chr1	2836812	.	IGS
AP008216.2	2869006	TT	chr1	2836993	.	IGS
AP008216.2	2869125	TG	chr1	2837110	.	IGS
AP008216.2	2869292	.	chr1	2837277	TGTTTTT	IGS
AP008216.2	2869294	.	chr1	2837286	G	IGS
AP008216.2	2869297	.	chr1	2837290	T	IGS
AP008216.2	2869298	.	chr1	2837292	G	IGS
AP008216.2	2869354	ATTTTG	chr1	2837347	.	IGS
AP008216.2	2869648	.	chr1	2837637	T	IGS
AP008216.2	2870280	.	chr1	2838270	A	IGS
AP008216.2	2870510	.	chr1	2838501	GG	IGS
AP008216.2	2870511	.	chr1	2838504	G	IGS
AP008216.2	2870513	.	chr1	2838507	GA	IGS
AP008216.2	2870520	.	chr1	2838516	ACT	IGS
AP008216.2	2870532	C	chr1	2838529	.	IGS
AP008216.2	2870541	.	chr1	2838539	ACTA	IGS
AP008216.2	2870570	.	chr1	2838572	T	IGS
AP008216.2	2870904	TTATCATAATAAA	chr1	2838905	.	IGS
AP008216.2	2870966	.	chr1	2838956	AG	IGS
AP008216.2	2870973	.	chr1	2838965	GCACG	IGS
AP008216.2	2870976	C	chr1	2838971	.	IGS
AP008216.2	2871231	.	chr1	2839227	AGGTCTATGT	IGS
AP008216.2	2871414	AAAA	chr1	2839418	.	IGS
AP008216.2	2871446	.	chr1	2839448	A	IGS
AP008216.2	2871463	AC	chr1	2839464	.	IGS
AP008216.2	2871532	.	chr1	2839533	A	IGS
AP008216.2	2871653	AT	chr1	2839653	.	IGS
AP008216.2	2871664	.	chr1	2839664	TT	IGS
AP008216.2	2872985	.	chr1	2839735	A	IGS
AP008216.2	2873091	.	chr1	2839842	T	IGS
AP008216.2	2873319	T	chr1	2840069	.	IGS
AP008216.2	2873371	.	chr1	2840122	T	IGS
AP008216.2	2873896	.	chr1	2840670	CGAA	IGS
AP008216.2	2873897	.	chr1	2840675	TT	IGS
AP008216.2	2873955	.	chr1	2840735	TCAAA	IGS
AP008216.2	2874048	.	chr1	2840833	AAAATTTTAAACTCCA	IGS
AP008216.2	2874150	.	chr1	2840951	A	IGS
AP008216.2	2874163	.	chr1	2840965	C	IGS
AP008216.2	2874204	.	chr1	2841007	T	IGS
AP008216.2	2874346	.	chr1	2841150	C	IGS
AP008216.2	2874368	.	chr1	2841173	ATCA	IGS
AP008216.2	2874370	.	chr1	2841179	AAATTCC	IGS
AP008216.2	2874372	.	chr1	2841188	CTCTTCTC	IGS
AP008216.2	2874377	.	chr1	2841201	T	IGS
AP008216.2	2874381	.	chr1	2841206	GGC	IGS
AP008216.2	2874407	A	chr1	2841233	.	IGS
AP008216.2	2874423	.	chr1	2841250	CACAA	IGS
AP008216.2	2874425	.	chr1	2841257	CA	IGS
AP008216.2	2874437	T	chr1	2841269	.	IGS
AP008216.2	2874482	.	chr1	2841315	TC	IGS
AP008216.2	2874562	.	chr1	2841397	TG	IGS
AP008216.2	2874576	TTAGCTTG	chr1	2841411	.	IGS
AP008216.2	2874586	ACGTGGCGTTGATGTGACATGCC	chr1	2841413	.	IGS
AP008216.2	2874663	.	chr1	2841469	TT	IGS
AP008216.2	2874798	.	chr1	2841606	TC	IGS
AP008216.2	2875734	.	chr1	2841755	A	IGS
AP008216.2	2875773	.	chr1	2841795	A	IGS
AP008216.2	2875839	.	chr1	2841862	G	IGS
AP008216.2	2875885	C	chr1	2841907	.	IGS
AP008216.2	2876035	T	chr1	2842056	.	IGS
AP008216.2	2876244	.	chr1	2842266	C	IGS
AP008216.2	2876294	CC	chr1	2842315	.	IGS
AP008216.2	2876348	.	chr1	2842369	C	IGS
AP008216.2	2876497	.	chr1	2842763	A	IGS
AP008216.2	2876581	A	chr1	2842846	.	IGS
AP008216.2	2876594	.	chr1	2842860	A	IGS
AP008216.2	2876749	.	chr1	2843016	AC	IGS
AP008216.2	2876809	A	chr1	2843076	.	IGS
AP008216.2	2877320	TCT	chr1	2843586	.	CDS
AP008216.2	2877607	A	chr1	2843870	.	intron
AP008216.2	2877613	G	chr1	2843875	.	intron
AP008216.2	2877622	.	chr1	2843885	A	intron
AP008216.2	2877644	.	chr1	2843908	ATT	intron
AP008216.2	2877671	.	chr1	2843938	C	intron
AP008216.2	2877672	.	chr1	2843940	CC	intron
AP008216.2	2877708	T	chr1	2843976	.	intron
AP008216.2	2877727	.	chr1	2843996	CGT	intron
AP008216.2	2877923	GGC	chr1	2844193	.	CDS
AP008216.2	2878034	TA	chr1	2844301	.	IGS
AP008216.2	2878110	.	chr1	2844377	AG	IGS
AP008216.2	2878181	GCAT	chr1	2844448	.	IGS
AP008216.2	2878186	TG	chr1	2844449	.	IGS
AP008216.2	2878204	A	chr1	2844465	.	IGS
AP008216.2	2878265	.	chr1	2844527	GTGTGTATGTACAT	IGS
AP008216.2	2878310	.	chr1	2844586	TA	IGS
AP008216.2	2878406	AATT	chr1	2844682	.	IGS
AP008216.2	2878461	.	chr1	2844735	T	IGS
AP008216.2	2878892	.	chr1	2845405	TATTGTGT	IGS
AP008216.2	2878894	.	chr1	2845415	A	IGS
AP008216.2	2878897	.	chr1	2845419	AAAA	IGS
AP008216.2	2878900	.	chr1	2845426	ACAAT	IGS
AP008216.2	2878959	.	chr1	2845490	AG	IGS
AP008216.2	2879289	.	chr1	2845822	AATT	IGS
AP008216.2	2879318	.	chr1	2845855	ACAGAAAC	IGS
AP008216.2	2879956	.	chr1	2846314	A	IGS
AP008216.2	2880115	.	chr1	2846621	TA	IGS
AP008216.2	2880647	.	chr1	2846906	TGAAG	IGS
AP008216.2	2880740	.	chr1	2847004	AGC	IGS
AP008216.2	2880743	.	chr1	2847010	CGGCAAGGCCAA	IGS
AP008216.2	2880744	.	chr1	2847023	GAAAA	IGS
AP008216.2	2880745	.	chr1	2847029	AA	IGS
AP008216.2	2880748	.	chr1	2847034	ATTT	IGS
AP008216.2	2880753	.	chr1	2847043	TG	IGS
AP008216.2	2880757	.	chr1	2847049	A	IGS
AP008216.2	2880758	.	chr1	2847051	ATT	IGS
AP008216.2	2880834	T	chr1	2847128	.	IGS
AP008216.2	2880893	TGGAAAAAAAATTAAAA	chr1	2847186	.	IGS
AP008216.2	2881192	ATAG	chr1	2847468	.	IGS
AP008216.2	2881781	ATT	chr1	2848053	.	IGS
AP008216.2	2881876	.	chr1	2848147	T	IGS
AP008216.2	2882026	.	chr1	2848298	CCTAATCA	IGS
AP008216.2	2882027	.	chr1	2848307	CC	IGS
AP008216.2	2882030	.	chr1	2848312	TCTCT	IGS
AP008216.2	2882200	.	chr1	2848487	G	IGS
AP008216.2	2882345	.	chr1	2848633	GACCAT	IGS
AP008216.2	2882757	A	chr1	2856886	.	IGS
AP008216.2	2882926	A	chr1	2857054	.	IGS
AP008216.2	2883038	.	chr1	2857167	AAAGTTCC	IGS
AP008216.2	2884037	.	chr1	2858186	ATCAAAT	IGS
AP008216.2	2884102	.	chr1	2858258	GAGCAAATGGCTGC	IGS
AP008216.2	2887897	GC	chr1	2858950	.	IGS
AP008216.2	2887947	ATAT	chr1	2858998	.	IGS
AP008216.2	2888011	C	chr1	2859058	.	IGS
AP008216.2	2888151	AG	chr1	2859197	.	IGS
AP008216.2	2888524	.	chr1	2861196	A	intron
AP008216.2	2888778	.	chr1	2861451	TATGACACAATGAGTTCAATA	intron
AP008216.2	2888810	.	chr1	2861504	ATCAAGTGAAAAGTAATTTT	intron
AP008216.2	2888863	AT	chr1	2861575	.	intron
AP008216.2	2888876	C	chr1	2861586	.	intron
AP008216.2	2888894	.	chr1	2861605	TAAG	intron
AP008216.2	2888928	.	chr1	2861643	G	intron
AP008216.2	2888996	.	chr1	2861712	C	intron
AP008216.2	2889131	.	chr1	2861848	T	intron
AP008216.2	2889209	.	chr1	2861927	A	intron
AP008216.2	2889287	.	chr1	2862006	GG	intron
AP008216.2	2889288	.	chr1	2862009	G	intron
AP008216.2	2889289	.	chr1	2862011	AC	intron
AP008216.2	2889348	A	chr1	2862070	.	intron
AP008216.2	2889393	TTAAAGGATGTGGGA	chr1	2862114	.	intron
AP008216.2	2889432	.	chr1	2862140	T	intron
AP008216.2	2889460	TAAATTACTTCTTAGATATT	chr1	2862167	.	intron
AP008216.2	2889659	A	chr1	2862346	.	intron
AP008216.2	2889693	GA	chr1	2862379	.	intron
AP008216.2	2889725	A	chr1	2862409	.	intron
AP008216.2	2889734	.	chr1	2862419	TACA	intron
AP008216.2	2889738	.	chr1	2862427	T	intron
AP008216.2	2889741	.	chr1	2862431	AAAAGCAATTTAC	intron
AP008216.2	2889743	.	chr1	2862446	ATAA	intron
AP008216.2	2889854	C	chr1	2862559	.	intron
AP008216.2	2890161	AGT	chr1	2863046	.	intron
AP008216.2	2890166	TTT	chr1	2863048	.	intron
AP008216.2	2890275	.	chr1	2863156	T	intron
AP008216.2	2890368	.	chr1	2863250	CAAGGAG	CDS
AP008216.2	2890383	.	chr1	2863272	A	CDS
AP008216.2	2890395	.	chr1	2863285	G	IGS
AP008216.2	2890409	.	chr1	2863300	TA	IGS
AP008216.2	2890410	.	chr1	2863303	CT	IGS
AP008216.2	2890452	.	chr1	2863347	AT	IGS
AP008216.2	2890515	.	chr1	2863412	AT	IGS
AP008216.2	2890520	G	chr1	2863417	.	IGS
AP008216.2	2890524	C	chr1	2863420	.	IGS
AP008216.2	2890585	ATC	chr1	2863480	.	IGS
AP008216.2	2890589	A	chr1	2863481	.	IGS
AP008216.2	2890591	CAT	chr1	2863482	.	IGS
AP008216.2	2890595	A	chr1	2863483	.	IGS
AP008216.2	2890616	A	chr1	2863503	.	IGS
AP008216.2	2890664	.	chr1	2863552	A	IGS
AP008216.2	2890681	.	chr1	2863570	GCAAAAAAAAAAAAAGAAA	IGS
AP008216.2	2890682	.	chr1	2863590	G	IGS
AP008216.2	2890704	A	chr1	2863611	.	IGS
AP008216.2	2890750	.	chr1	2863658	AGC	IGS
AP008216.2	2890755	.	chr1	2863666	AG	IGS
AP008216.2	2890787	A	chr1	2863698	.	IGS
AP008216.2	2891836	.	chr1	2864143	TT	IGS
AP008216.2	2893021	.	chr1	2865309	CGT	CDS
AP008216.2	2893042	.	chr1	2865333	CGC	CDS
AP008216.2	2893503	CTGG	chr1	2865795	.	intron
AP008216.2	2893530	A	chr1	2865818	.	intron
AP008216.2	2893607	GGGTCGGCG	chr1	2865894	.	CDS
AP008216.2	2893636	.	chr1	2865916	T	CDS
AP008216.2	2893637	.	chr1	2865918	GG	CDS
AP008216.2	2893639	.	chr1	2865922	CGG	CDS
AP008216.2	2893741	G	chr1	2866025	.	IGS
AP008216.2	2893787	.	chr1	2866072	CTTTTTCCC	IGS
AP008216.2	2893793	.	chr1	2866087	A	IGS
AP008216.2	2893794	.	chr1	2866089	C	IGS
AP008216.2	2893848	T	chr1	2866142	.	IGS
AP008216.2	2893939	.	chr1	2866234	CCCAC	IGS
AP008216.2	2893941	.	chr1	2866241	GTGC	IGS
AP008216.2	2893943	.	chr1	2866247	ATGAT	IGS
AP008216.2	2893950	.	chr1	2866259	TTAGGCT	IGS
AP008216.2	2893951	.	chr1	2866267	AAA	IGS
AP008216.2	2893997	TC	chr1	2866314	.	IGS
AP008216.2	2894006	.	chr1	2866323	CCG	IGS
AP008216.2	2894010	.	chr1	2866330	CC	IGS
AP008216.2	2894070	.	chr1	2866392	AACAG	IGS
AP008216.2	2894093	.	chr1	2866420	A	IGS
AP008216.2	2894146	.	chr1	2866474	CTGGACTG	IGS
AP008216.2	2894179	.	chr1	2866515	TA	IGS
AP008216.2	2895338	.	chr1	2866767	AAGTA	IGS
AP008216.2	2895455	.	chr1	2866889	T	IGS
AP008216.2	2895458	A	chr1	2866891	.	IGS
AP008216.2	2895462	.	chr1	2866896	GCCAAAC	IGS
AP008216.2	2895463	.	chr1	2866904	GG	IGS
AP008216.2	2895585	.	chr1	2867028	G	IGS
AP008216.2	2895812	.	chr1	2867256	TGTT	IGS
AP008216.2	2895976	.	chr1	2867424	AC	IGS
AP008216.2	2896002	.	chr1	2867452	CAA	IGS
AP008216.2	2896075	.	chr1	2867528	C	IGS
AP008216.2	2896845	ATCG	chr1	2891120	.	IGS
AP008216.2	2896887	ATATATATATATATAT	chr1	2891158	.	IGS
AP008216.2	2897190	.	chr1	2892317	TTAAATTACAC	IGS
AP008216.2	2897191	.	chr1	2892329	GT	IGS
AP008216.2	2897312	.	chr1	2892452	T	IGS
AP008216.2	2897313	.	chr1	2892454	GGC	IGS
AP008216.2	2897315	.	chr1	2892459	C	IGS
AP008216.2	2897316	.	chr1	2892461	C	IGS
AP008216.2	2897318	.	chr1	2892464	TGT	IGS
AP008216.2	2897319	.	chr1	2892468	G	IGS
AP008216.2	2897321	.	chr1	2892471	GGAT	IGS
AP008216.2	2897322	.	chr1	2892476	C	IGS
AP008216.2	2897329	.	chr1	2892484	AC	IGS
AP008216.2	2897333	.	chr1	2892490	A	IGS
AP008216.2	2897334	.	chr1	2892492	AA	IGS
AP008216.2	2897336	.	chr1	2892496	AT	IGS
AP008216.2	2897340	.	chr1	2892502	CC	IGS
AP008216.2	2899084	.	chr1	2894178	A	IGS
AP008216.2	2899092	A	chr1	2894185	.	IGS
AP008216.2	2899100	TT	chr1	2894192	.	IGS
AP008216.2	2899105	TC	chr1	2894195	.	IGS
AP008216.2	2899187	CA	chr1	2894275	.	IGS
AP008216.2	2899288	ACACCAACGA	chr1	2894374	.	IGS
AP008216.2	2899300	CG	chr1	2894376	.	IGS
AP008216.2	2899303	TTTTCTGG	chr1	2894377	.	IGS
AP008216.2	2899439	.	chr1	2894507	C	IGS
AP008216.2	2899492	.	chr1	2894561	A	IGS
AP008216.2	2899529	.	chr1	2894599	TAG	IGS
AP008216.2	2899534	.	chr1	2894607	A	IGS
AP008216.2	2899535	.	chr1	2894609	C	IGS
AP008216.2	2899543	A	chr1	2894616	.	IGS
AP008216.2	2899606	TAC	chr1	2894678	.	IGS
AP008216.2	2900124	.	chr1	2895201	T	IGS
AP008216.2	2900125	.	chr1	2895203	AT	IGS
AP008216.2	2900179	GAG	chr1	2895257	.	IGS
AP008216.2	2900235	.	chr1	2895312	ATAGTTGT	IGS
AP008216.2	2900278	.	chr1	2895363	C	IGS
AP008216.2	2900309	.	chr1	2895395	TG	IGS
AP008216.2	2900316	.	chr1	2895404	T	IGS
AP008216.2	2900323	.	chr1	2895412	T	IGS
AP008216.2	2900564	T	chr1	2895652	.	IGS
AP008216.2	2900584	AAATTTTGCA	chr1	2895671	.	IGS
AP008216.2	2900595	A	chr1	2895672	.	IGS
AP008216.2	2900602	T	chr1	2895678	.	IGS
AP008216.2	2900762	ACA	chr1	2895837	.	IGS
AP008216.2	2900891	.	chr1	2896217	GAA	IGS
AP008216.2	2900949	.	chr1	2896278	TG	IGS
AP008216.2	2900950	.	chr1	2896281	AT	IGS
AP008216.2	2900969	CAGTAG	chr1	2896300	.	IGS
AP008216.2	2901796	A	chr1	2897121	.	intron
AP008216.2	2901808	A	chr1	2897132	.	intron
AP008216.2	2901837	.	chr1	2897162	TT	intron
AP008216.2	2901840	.	chr1	2897167	TGCGCAC	intron
AP008216.2	2901841	.	chr1	2897175	A	intron
AP008216.2	2902581	.	chr1	2897759	GTCGTGGCGGCGACCACC	CDS
AP008216.2	2902649	.	chr1	2897845	C	IGS
AP008216.2	2902679	T	chr1	2897874	.	IGS
AP008216.2	2902734	.	chr1	2897930	T	IGS
AP008216.2	2902842	G	chr1	2898037	.	IGS
AP008216.2	2903068	T	chr1	2898262	.	IGS
AP008216.2	2903074	CGTG	chr1	2898267	.	IGS
AP008216.2	2903079	GCT	chr1	2898268	.	IGS
AP008216.2	2903083	C	chr1	2898269	.	IGS
AP008216.2	2903085	CTTC	chr1	2898270	.	IGS
AP008216.2	2903170	.	chr1	2898353	ATCTCGGGC	IGS
AP008216.2	2903225	.	chr1	2898417	ATGC	IGS
AP008216.2	2903243	.	chr1	2898439	C	IGS
AP008216.2	2903337	TATATATATATATATATATATATATATAGATATACATTCTTAGCT	chr1	2898532	.	IGS
AP008216.2	2903468	TAAG	chr1	2898618	.	IGS
AP008216.2	2903473	TA	chr1	2898619	.	IGS
AP008216.2	2903487	T	chr1	2898631	.	IGS
AP008216.2	2903495	C	chr1	2898638	.	IGS
AP008216.2	2904178	.	chr1	2899179	AAC	IGS
AP008216.2	2904316	.	chr1	2899320	AAG	three_prime_UTR
AP008216.2	2904357	AAAC	chr1	2899362	.	three_prime_UTR
AP008216.2	2904368	.	chr1	2899371	T	three_prime_UTR
AP008216.2	2904401	A	chr1	2899403	.	three_prime_UTR
AP008216.2	2904504	C	chr1	2899505	.	three_prime_UTR
AP008216.2	2904540	.	chr1	2899542	A	three_prime_UTR
AP008216.2	2904937	.	chr1	2899940	TA	intron
AP008216.2	2905048	T	chr1	2900051	.	intron
AP008216.2	2905309	A	chr1	2900311	.	intron
AP008216.2	2905383	.	chr1	2900386	AGCCTTG	intron
AP008216.2	2905694	CCGAGCAG	chr1	2900702	.	intron
AP008216.2	2905793	CCAGAGT	chr1	2900793	.	intron
AP008216.2	2905801	GACA	chr1	2900794	.	intron
AP008216.2	2906108	A	chr1	2901097	.	intron
AP008216.2	2906148	AAGGGCCCTACCCAGCAATGACTTTT	chr1	2901136	.	intron
AP008216.2	2906176	TGGTGGCTCCAT	chr1	2901138	.	intron
AP008216.2	2906192	ACAATGG	chr1	2901142	.	intron
AP008216.2	2906200	AGGGT	chr1	2901143	.	intron
AP008216.2	2906206	A	chr1	2901144	.	intron
AP008216.2	2906208	CCCC	chr1	2901145	.	intron
AP008216.2	2906214	G	chr1	2901147	.	intron
AP008216.2	2906361	A	chr1	2901293	.	intron
AP008216.2	2906764	.	chr1	2901554	TTCAGAAT	intron
AP008216.2	2906921	.	chr1	2901719	TAAATA	intron
AP008216.2	2907416	.	chr1	2902220	AAAA	intron
AP008216.2	2907485	AG	chr1	2902291	.	intron
AP008216.2	2907723	.	chr1	2902529	AA	intron
AP008216.2	2907758	.	chr1	2902566	T	intron
AP008216.2	2907936	.	chr1	2902745	CATGTCTTGTGGTTCAAGTTTTAGAAAA	intron
AP008216.2	2908283	ATTGGGAAACATTTGTGGAACACTTAACAGGGGAAACAAGTCCAATACATGTCTG	chr1	2903092	.	intron
AP008216.2	2908517	TT	chr1	2903271	.	intron
AP008216.2	2908654	.	chr1	2903408	CAAGAAGCAAATTT	intron
AP008216.2	2908656	.	chr1	2903424	TTGC	intron
AP008216.2	2908657	.	chr1	2903429	CT	intron
AP008216.2	2908659	.	chr1	2903433	AAAA	intron
AP008216.2	2909220	.	chr1	2903998	CAAA	intron
AP008216.2	2909384	A	chr1	2904164	.	intron
AP008216.2	2909541	.	chr1	2904322	ATA	intron
AP008216.2	2909757	T	chr1	2904539	.	intron
AP008216.2	2910186	.	chr1	2904969	CA	intron
AP008216.2	2910251	C	chr1	2905034	.	intron
AP008216.2	2910781	T	chr1	2905358	.	intron
AP008216.2	2910971	.	chr1	2905549	AA	intron
AP008216.2	2913082	GC	chr1	2907648	.	IGS
AP008216.2	2913130	TGGAATGAAA	chr1	2907694	.	IGS
AP008216.2	2913162	G	chr1	2907716	.	IGS
AP008216.2	2927773	.	chr1	2935965	A	IGS
AP008216.2	2928779	.	chr1	2946988	TGGTTAGAGG	IGS
AP008216.2	2928780	.	chr1	2946999	CG	IGS
AP008216.2	2947662	.	chr1	2949097	TA	IGS
AP008216.2	2947724	.	chr1	2949161	ATGCA	IGS
AP008216.2	2948056	.	chr1	2949498	A	IGS
AP008216.2	2950078	.	chr1	2949644	TA	IGS
AP008216.2	2950086	TT	chr1	2949652	.	IGS
AP008216.2	2950116	T	chr1	2949680	.	IGS
AP008216.2	2953409	G	chr1	2949974	.	IGS
AP008216.2	2953419	G	chr1	2949983	.	IGS
AP008216.2	2953421	A	chr1	2949984	.	IGS
AP008216.2	2953425	TCAGAGA	chr1	2949987	.	IGS
AP008216.2	2953434	TC	chr1	2949989	.	IGS
AP008216.2	2953437	GT	chr1	2949990	.	IGS
AP008216.2	2953818	TA	chr1	2950369	.	IGS
AP008216.2	2953860	.	chr1	2950411	T	IGS
AP008216.2	2953887	A	chr1	2950437	.	IGS
AP008216.2	2953933	ATC	chr1	2950482	.	IGS
AP008216.2	2954028	.	chr1	2950576	T	IGS
AP008207.2	1303543	.	chr1	2950933	CGT	IGS
AP008207.2	1303605	.	chr1	2950998	CGT	IGS
AP008207.2	1303620	.	chr1	2951016	TTGTCGTCGCCGCC	IGS
AP008207.2	1303622	.	chr1	2951032	CG	IGS
AP008207.2	1303625	.	chr1	2951037	GATCCG	IGS
AP008207.2	1303747	.	chr1	2951165	AC	IGS
AP008207.2	1303749	.	chr1	2951169	AATT	IGS
AP008207.2	1303783	GCCGCGGAAGCTG	chr1	2951205	.	IGS
AP008216.2	2955028	.	chr1	2952443	GAGCATGAA	IGS
AP008216.2	2955200	.	chr1	2952624	A	IGS
AP008216.2	2955496	.	chr1	2952921	G	IGS
AP008216.2	2955958	.	chr1	2953386	AA	IGS
AP008216.2	2956442	.	chr1	2953872	AATT	IGS
AP008216.2	2956730	.	chr1	2954164	AAAATACATATTTGTGTTTTAGTCAGTTTTTAAGTTCGTTTACTTTT	IGS
AP008216.2	2956732	.	chr1	2954213	A	IGS
AP008216.2	2956925	T	chr1	2954405	.	IGS
AP008216.2	2961628	.	chr1	2955546	GTG	IGS
AP008216.2	2961631	.	chr1	2955552	T	IGS
AP008216.2	2962433	T	chr1	2956562	.	IGS
AP008216.2	2962465	.	chr1	2956595	A	IGS
AP008216.2	2962478	G	chr1	2956607	.	IGS
AP008216.2	2962524	C	chr1	2956652	.	IGS
AP008216.2	2962629	AA	chr1	2956756	.	IGS
AP008216.2	2962667	.	chr1	2956794	C	IGS
AP008216.2	2962674	C	chr1	2956800	.	IGS
AP008216.2	2962679	.	chr1	2956806	C	IGS
AP008216.2	2965123	T	chr1	2957080	.	IGS
AP008216.2	2965254	.	chr1	2957212	C	IGS
AP008216.2	2965365	.	chr1	2957324	TTAGGCC	IGS
AP008216.2	2965387	.	chr1	2957353	CAT	IGS
AP008216.2	2965580	.	chr1	2957549	CT	IGS
AP008216.2	2965596	GC	chr1	2957565	.	IGS
AP008216.2	2965718	AGTATA	chr1	2957685	.	IGS
AP008216.2	2965754	GCAACTTAGATTAACAATG	chr1	2957715	.	IGS
AP008216.2	2965775	CAGC	chr1	2957717	.	IGS
AP008216.2	2965780	AG	chr1	2957718	.	IGS
AP008216.2	2965865	.	chr1	2957803	C	IGS
AP008216.2	2968401	.	chr1	2958146	ATTACACC	IGS
AP008216.2	2968403	.	chr1	2958156	CT	IGS
AP008216.2	2968439	TAC	chr1	2958192	.	IGS
AP008216.2	2968481	TAT	chr1	2958231	.	IGS
AP008216.2	2968494	GT	chr1	2958241	.	IGS
AP008216.2	2968497	C	chr1	2958242	.	IGS
AP008216.2	2968499	A	chr1	2958243	.	IGS
AP008216.2	2968503	TG	chr1	2958246	.	IGS
AP008216.2	2968507	AACC	chr1	2958248	.	IGS
AP008216.2	2968513	GAA	chr1	2958250	.	IGS
AP008216.2	2968577	.	chr1	2958313	G	IGS
AP008216.2	2968621	GAC	chr1	2958356	.	IGS
AP008216.2	2968711	A	chr1	2958443	.	IGS
AP008216.2	2969101	.	chr1	2958750	C	IGS
AP008216.2	2969118	AGACAAGTTATATGAAAGTTATA	chr1	2958766	.	IGS
AP008216.2	2969226	.	chr1	2958853	AGCAGTTTTTAAATG	IGS
AP008216.2	2969264	.	chr1	2958906	AA	IGS
AP008216.2	2969266	.	chr1	2958910	AG	IGS
AP008216.2	2969431	.	chr1	2959077	TCTCCATGTTTATACATAT	IGS
AP008216.2	2969435	.	chr1	2959100	ATAG	IGS
AP008216.2	2969514	T	chr1	2959181	.	IGS
AP008216.2	2969553	.	chr1	2959221	TA	IGS
AP008216.2	2969559	.	chr1	2959229	T	IGS
AP008216.2	2969589	CTA	chr1	2959258	.	IGS
AP008216.2	2969649	A	chr1	2959315	.	IGS
AP008216.2	2969678	.	chr1	2959345	T	IGS
AP008216.2	2969702	.	chr1	2959370	C	IGS
AP008216.2	2969709	.	chr1	2959378	AT	IGS
AP008216.2	2969715	.	chr1	2959386	CT	IGS
AP008216.2	2969733	.	chr1	2959406	TGCAG	IGS
AP008216.2	2969906	.	chr1	2959584	TTGCA	IGS
AP008216.2	2974222	T	chr1	2965926	.	IGS
AP008216.2	2974238	.	chr1	2965943	T	IGS
AP008216.2	2974256	G	chr1	2965960	.	IGS
AP008216.2	2974428	C	chr1	2966131	.	five_prime_UTR
AP008216.2	2974440	CCA	chr1	2966142	.	five_prime_UTR
AP008216.2	2974446	CCAA	chr1	2966145	.	five_prime_UTR
AP008216.2	2974454	CG	chr1	2966149	.	five_prime_UTR
AP008216.2	2974556	.	chr1	2966251	CCC	intron
AP008216.2	2974578	T	chr1	2966274	.	intron
AP008216.2	2974597	A	chr1	2966292	.	intron
AP008216.2	2974789	.	chr1	2966485	A	intron
AP008216.2	2975081	.	chr1	2966778	T	intron
AP008216.2	2975115	TCGGCAC	chr1	2966811	.	intron
AP008216.2	2975193	.	chr1	2966884	T	intron
AP008216.2	2975215	.	chr1	2966907	CA	intron
AP008216.2	2975391	.	chr1	2967085	A	intron
AP008216.2	2975433	T	chr1	2967126	.	intron
AP008216.2	2975530	GT	chr1	2967222	.	intron
AP008216.2	2975586	T	chr1	2967276	.	intron
AP008216.2	2975613	C	chr1	2967302	.	intron
AP008216.2	2975633	G	chr1	2967321	.	intron
AP008216.2	2975635	G	chr1	2967322	.	intron
AP008216.2	2975639	TGGT	chr1	2967325	.	intron
AP008216.2	2975645	TCCGA	chr1	2967327	.	intron
AP008216.2	2975651	C	chr1	2967328	.	intron
AP008216.2	2975654	TG	chr1	2967330	.	intron
AP008216.2	2975661	CGTAGAGCGATAC	chr1	2967335	.	intron
AP008216.2	2975675	TTTT	chr1	2967336	.	intron
AP008216.2	2975864	.	chr1	2967523	GCT	CDS
AP008216.2	2976405	A	chr1	2968065	.	IGS
AP008216.2	2976525	.	chr1	2968186	T	IGS
AP008216.2	2976832	ACG	chr1	2968492	.	IGS
AP008216.2	2976942	TG	chr1	2968599	.	IGS
AP008216.2	2977120	.	chr1	2968777	T	IGS
AP008216.2	2977191	.	chr1	2968849	AA	IGS
AP008216.2	2978214	.	chr1	2969314	T	IGS
AP008216.2	2978345	ACACAAATACACAAATAAATATCATATTAATTAAATTAATTCCAACAAACA	chr1	2969444	.	IGS
AP008216.2	2979136	.	chr1	2970194	A	intron
AP008216.2	2979147	TGCCTTTTCTAAAAAAAAAAACAATGGCAAATCAAATAAGATAGGTAGGC	chr1	2970204	.	intron
AP008216.2	2979204	ATTTAATAATCCTAAGCTGA	chr1	2970211	.	intron
AP008216.2	2979724	A	chr1	2970711	.	intron
AP008216.2	2980224	.	chr1	2971212	G	IGS
AP008216.2	2980243	G	chr1	2971230	.	IGS
AP008216.2	2980317	C	chr1	2971303	.	IGS
AP008216.2	2980358	.	chr1	2971345	A	IGS
AP008216.2	2980733	ACTATA	chr1	2971719	.	IGS
AP008216.2	2980752	CA	chr1	2971732	.	IGS
AP008216.2	2981461	.	chr1	2972441	C	IGS
AP008216.2	2981626	T	chr1	2972605	.	IGS
AP008216.2	2984005	.	chr1	2975007	AGAG	IGS
AP008216.2	2984416	A	chr1	2975420	.	IGS
AP008216.2	2987467	GCATGGTGC	chr1	2978491	.	IGS
AP008216.2	2987478	GGGCACT	chr1	2978493	.	IGS
AP008216.2	2988019	.	chr1	2979053	TA	IGS
AP008216.2	2988586	.	chr1	2979622	ATAAGAAAGTAAATACTTTACAAA	IGS
AP008216.2	2991433	TA	chr1	2994140	.	IGS
AP008216.2	2991803	.	chr1	2994510	T	IGS
AP008216.2	2994718	.	chr1	2997426	TTGATTGGTTGAGAAGAGTAAGTAGGCTGAGAATT	IGS
AP008216.2	2994826	.	chr1	2997569	ACAACCACACTATTATT	IGS
AP008216.2	2995381	ATG	chr1	2998139	.	IGS
AP008216.2	2996713	AACCCAAGCCAC	chr1	2999468	.	CDS
AP008216.2	2996919	.	chr1	2999664	T	IGS
AP008216.2	2997098	.	chr1	2999844	T	IGS
AP008216.2	2997316	GATC	chr1	3000061	.	IGS
AP008216.2	2997334	.	chr1	3000077	C	IGS
AP008216.2	2997395	.	chr1	3000139	CAGG	IGS
AP008216.2	2997396	.	chr1	3000144	TCC	IGS
AP008216.2	2997707	.	chr1	3000458	ATAT	IGS
AP008216.2	2997708	.	chr1	3000463	A	IGS
AP008216.2	2997709	.	chr1	3000465	TAT	IGS
AP008216.2	2997753	.	chr1	3000512	TATATAT	IGS
AP008216.2	2997754	.	chr1	3000520	T	IGS
AP008216.2	2997816	.	chr1	3000583	TA	IGS
AP008216.2	2998127	AA	chr1	3000894	.	IGS
AP008216.2	2998240	TT	chr1	3001005	.	IGS
AP008216.2	2998420	GCGATATG	chr1	3001183	.	IGS
AP008216.2	2998431	TTTCTACCCCTC	chr1	3001186	.	IGS
AP008216.2	2998445	A	chr1	3001188	.	IGS
AP008216.2	2998528	AGGTGCTATTAAAATAAACC	chr1	3001270	.	IGS
AP008216.2	2998549	ATATCACTC	chr1	3001271	.	IGS
AP008216.2	2998600	A	chr1	3001313	.	IGS
AP008216.2	2998646	.	chr1	3001360	A	IGS
AP008216.2	2998727	AGA	chr1	3001440	.	IGS
AP008216.2	2999253	.	chr1	3001948	ATAAAATGGACTATAT	IGS
AP008216.2	2999980	A	chr1	3002695	.	intron
AP008216.2	3000139	.	chr1	3002855	TT	intron
AP008216.2	3001299	TTA	chr1	3004015	.	IGS
AP008216.2	3001303	T	chr1	3004016	.	IGS
AP008216.2	3001663	.	chr1	3004377	AGAAAATGTAACAAAA	IGS
AP008216.2	3001771	TCAG	chr1	3004499	.	IGS
AP008216.2	3002095	TAATACCCTCACCACCCCCCCCCCCCAAAATCAACCAGGCATCAAGT	chr1	3004819	.	IGS
AP008216.2	3002159	TCC	chr1	3004836	.	IGS
AP008216.2	3002163	TAT	chr1	3004837	.	IGS
AP008216.2	3002587	C	chr1	3005258	.	IGS
AP008216.2	3002664	AA	chr1	3005334	.	IGS
AP008216.2	3002761	.	chr1	3005431	C	IGS
AP008216.2	3002769	.	chr1	3005440	AAAA	IGS
AP008216.2	3002770	.	chr1	3005445	AA	IGS
AP008216.2	3002808	GTGGC	chr1	3005483	.	IGS
AP008216.2	3002828	.	chr1	3005500	TAGCACC	IGS
AP008216.2	3003120	.	chr1	3005799	C	IGS
AP008216.2	3003216	CA	chr1	3005894	.	IGS
AP008216.2	3003755	.	chr1	3006433	AAAT	IGS
AP008216.2	3003764	.	chr1	3006446	GTGCGT	IGS
AP008216.2	3004098	TGT	chr1	3006784	.	IGS
AP008216.2	3004218	A	chr1	3006901	.	IGS
AP008216.2	3004231	.	chr1	3006915	C	IGS
AP008216.2	3004253	.	chr1	3006938	T	IGS
AP008216.2	3004297	AAAAAAA	chr1	3006981	.	IGS
AP008216.2	3004305	AT	chr1	3006982	.	IGS
AP008216.2	3004311	G	chr1	3006986	.	IGS
AP008216.2	3004346	.	chr1	3007022	A	IGS
AP008216.2	3004378	G	chr1	3007053	.	IGS
AP008216.2	3004473	.	chr1	3007149	T	IGS
AP008216.2	3004638	.	chr1	3007315	T	IGS
AP008216.2	3004657	.	chr1	3007335	T	IGS
AP008216.2	3004680	.	chr1	3007359	CT	IGS
AP008216.2	3004706	.	chr1	3007387	TGCT	IGS
AP008216.2	3004818	GGGA	chr1	3007501	.	IGS
AP008216.2	3004908	.	chr1	3007589	A	IGS
AP008216.2	3004964	TCT	chr1	3007644	.	IGS
AP008216.2	3004973	CCT	chr1	3007650	.	IGS
AP008216.2	3004994	CCCC	chr1	3007668	.	IGS
AP008216.2	3005002	TCG	chr1	3007672	.	IGS
AP008216.2	3005007	GT	chr1	3007674	.	IGS
AP008216.2	3005124	TTAA	chr1	3007789	.	IGS
AP008216.2	3005588	.	chr1	3008251	T	IGS
AP008216.2	3005716	AC	chr1	3008378	.	IGS
AP008216.2	3005940	G	chr1	3008600	.	IGS
AP008216.2	3006157	GAGATGAATATACC	chr1	3008816	.	IGS
AP008216.2	3007021	TTC	chr1	3009669	.	IGS
AP008216.2	3007167	ATT	chr1	3009812	.	IGS
AP008216.2	3007287	AACATTATTACATGT	chr1	3009929	.	IGS
AP008216.2	3007303	TCATCC	chr1	3009930	.	IGS
AP008216.2	3007310	C	chr1	3009931	.	IGS
AP008216.2	3007323	.	chr1	3009945	A	IGS
AP008216.2	3007407	ATTTTAA	chr1	3010028	.	IGS
AP008216.2	3007679	.	chr1	3010295	AC	IGS
AP008216.2	3007710	T	chr1	3010326	.	IGS
AP008216.2	3007808	C	chr1	3010423	.	IGS
AP008216.2	3007822	.	chr1	3010438	ATTG	IGS
AP008216.2	3007961	.	chr1	3010581	A	IGS
AP008216.2	3008278	CGTACGATCGTCT	chr1	3010897	.	IGS
AP008216.2	3008293	CCCTA	chr1	3010899	.	IGS
AP008216.2	3008299	GAA	chr1	3010900	.	IGS
AP008216.2	3008418	G	chr1	3011016	.	IGS
AP008216.2	3008473	.	chr1	3011072	A	IGS
AP008216.2	3008488	.	chr1	3011088	G	IGS
AP008216.2	3008570	AATTTAAAAAAGGGCGAAAA	chr1	3011169	.	IGS
AP008216.2	3008677	.	chr1	3011258	AT	IGS
AP008216.2	3008706	.	chr1	3011289	GCCGGC	IGS
AP008216.2	3010407	.	chr1	3012941	ATTT	IGS
AP008216.2	3011685	G	chr1	3014225	.	IGS
AP008216.2	3011848	TT	chr1	3014523	.	IGS
AP008216.2	3011884	AT	chr1	3014557	.	IGS
AP008216.2	3011945	TAC	chr1	3014616	.	IGS
AP008216.2	3012042	A	chr1	3014710	.	IGS
AP008216.2	3012054	.	chr1	3014723	GTG	IGS
AP008216.2	3012057	.	chr1	3014729	CTC	IGS
AP008216.2	3012166	.	chr1	3014841	G	IGS
AP008216.2	3012176	GCGCATAAGTCAAATTTAA	chr1	3014850	.	IGS
AP008216.2	3012196	CTTG	chr1	3014851	.	IGS
AP008216.2	3012218	CATTA	chr1	3014869	.	IGS
AP008216.2	3012235	CCT	chr1	3014881	.	IGS
AP008216.2	3012246	.	chr1	3014891	TT	IGS
AP008216.2	3012274	T	chr1	3014919	.	IGS
AP008216.2	3012294	.	chr1	3014940	CT	IGS
AP008217.2	4488189	CGGCACCATTTTTGTTGC	chr1	3038677	.	IGS
AP008217.2	4488232	A	chr1	3038702	.	IGS
AP008217.2	4488240	.	chr1	3038711	A	IGS
AP008216.2	3013823	.	chr1	3040331	GC	IGS
AP008216.2	3013858	.	chr1	3040368	C	IGS
AP008216.2	3013948	.	chr1	3040459	ATAT	IGS
AP008216.2	3014060	.	chr1	3040575	G	IGS
AP008216.2	3014269	TTCTTCTCCCAAACAGTTCGACTGTAGGGGAATATATATTTCACTGGTACTTTTGGAT	chr1	3040783	.	IGS
AP008216.2	3014329	C	chr1	3040785	.	IGS
AP008216.2	3014332	AAATT	chr1	3040787	.	IGS
AP008216.2	3014396	.	chr1	3040848	GTCAG	IGS
AP008216.2	3014689	ATAT	chr1	3041144	.	IGS
AP008216.2	3014784	A	chr1	3041953	.	IGS
AP008216.2	3014836	CAGCG	chr1	3042004	.	IGS
AP008216.2	3014844	ACT	chr1	3042007	.	IGS
AP008216.2	3014950	T	chr1	3042110	.	IGS
AP008216.2	3015014	ATGAAAA	chr1	3042173	.	IGS
AP008216.2	3015022	A	chr1	3042174	.	IGS
AP008216.2	3015482	.	chr1	3042391	C	IGS
AP008216.2	3015558	AT	chr1	3042466	.	IGS
AP008216.2	3015768	ACA	chr1	3042674	.	IGS
AP008216.2	3015772	C	chr1	3042675	.	IGS
AP008216.2	3015780	A	chr1	3042682	.	IGS
AP008216.2	3015825	GATGGGAGGCACATCGCGCGGCAGACAGGCTTGTAGAGGGGGAGATGTGGAGAGAGAATATGAGAT	chr1	3042726	.	IGS
AP008216.2	3016110	TT	chr1	3042945	.	IGS
AP008216.2	3016228	.	chr1	3043063	CTAT	IGS
AP008216.2	3016551	TATACAGTA	chr1	3043388	.	IGS
AP008216.2	3016562	CATCCTAATTTCATGAACATTCT	chr1	3043390	.	IGS
AP008216.2	3016667	.	chr1	3043474	TACTT	IGS
AP008216.2	3016689	.	chr1	3043501	GGTATGACCACTTGA	IGS
AP008216.2	3016699	.	chr1	3043526	TCCACAAGATGGCAACCTTTTTGTCAACTGATTGATG	IGS
AP008216.2	3016702	.	chr1	3043566	AT	IGS
AP008216.2	3016703	.	chr1	3043569	CACC	IGS
AP008216.2	3017541	.	chr1	3044330	C	IGS
AP008216.2	3017598	C	chr1	3044386	.	IGS
AP008216.2	3017747	A	chr1	3044534	.	IGS
AP008216.2	3019082	TAC	chr1	3044649	.	IGS
AP008216.2	3019090	ATTA	chr1	3044654	.	IGS
AP008216.2	3019224	A	chr1	3044784	.	IGS
AP008216.2	3019273	.	chr1	3044834	CTT	IGS
AP008216.2	3019304	T	chr1	3044866	.	IGS
AP008216.2	3019308	C	chr1	3044869	.	IGS
AP008216.2	3019328	.	chr1	3044890	TAACCCT	IGS
AP008216.2	3019396	.	chr1	3044965	G	IGS
AP008216.2	3019442	.	chr1	3045012	GA	IGS
AP008216.2	3019482	CTG	chr1	3045052	.	IGS
AP008216.2	3019665	.	chr1	3045234	ATATAT	IGS
AP008216.2	3019728	ATAT	chr1	3045301	.	IGS
AP008216.2	3019918	ATT	chr1	3045487	.	IGS
AP008216.2	3019924	T	chr1	3045490	.	IGS
AP008216.2	3019954	.	chr1	3045521	C	IGS
AP008216.2	3020048	.	chr1	3045616	T	IGS
AP008216.2	3020293	C	chr1	3045860	.	IGS
AP008216.2	3021721	A	chr1	3045888	.	IGS
AP008216.2	3021766	AG	chr1	3045932	.	IGS
AP008216.2	3021795	A	chr1	3045959	.	IGS
AP008216.2	3021813	.	chr1	3045978	G	IGS
AP008216.2	3021848	.	chr1	3046014	G	IGS
AP008216.2	3021862	AA	chr1	3046027	.	IGS
AP008216.2	3021866	GGTG	chr1	3046029	.	IGS
AP008216.2	3022019	AAAGCAC	chr1	3046178	.	IGS
AP008216.2	3022235	.	chr1	3046389	G	IGS
AP008216.2	3022593	TA	chr1	3047801	.	IGS
AP008216.2	3022621	GTATTT	chr1	3047827	.	IGS
AP008216.2	3022678	TTATCAGCT	chr1	3047878	.	IGS
AP008216.2	3022722	.	chr1	3047915	T	IGS
AP008216.2	3022806	A	chr1	3047998	.	IGS
AP008216.2	3022829	.	chr1	3048022	GGGACGTTTTACTGTACCCTCCACTTATGCGTGTAGT	IGS
AP008216.2	3022831	.	chr1	3048061	T	IGS
AP008216.2	3022974	ATAGAATA	chr1	3048203	.	IGS
AP008216.2	3024087	.	chr1	3049310	T	IGS
AP008216.2	3026848	.	chr1	3052081	G	IGS
AP008216.2	3033075	A	chr1	3058307	.	IGS
AP008216.2	3033227	.	chr1	3058460	CC	IGS
AP008216.2	3033267	.	chr1	3058502	CC	IGS
AP008216.2	3033387	.	chr1	3058624	T	IGS
AP008216.2	3033411	T	chr1	3058647	.	IGS
AP008216.2	3033991	A	chr1	3059220	.	IGS
AP008216.2	3034176	.	chr1	3059406	AT	IGS
AP008216.2	3035935	A	chr1	3061166	.	IGS
AP008216.2	3036347	TG	chr1	3061577	.	IGS
AP008216.2	3036858	T	chr1	3062086	.	IGS
AP008216.2	3037089	.	chr1	3062318	G	IGS
AP008216.2	3037099	.	chr1	3062329	T	IGS
AP008216.2	3037925	.	chr1	3063156	A	IGS
AP008216.2	3037947	ACTATATATACAG	chr1	3063177	.	IGS
AP008216.2	3038283	CC	chr1	3063500	.	IGS
AP008216.2	3038286	C	chr1	3063501	.	IGS
AP008216.2	3038382	.	chr1	3063598	CGT	IGS
AP008216.2	3038384	.	chr1	3063603	CGCC	IGS
AP008216.2	3038586	G	chr1	3063807	.	intron
AP008216.2	3047790	.	chr1	3073015	CGGCACTCCTCCCCATCGTCCAATCCAGCAGCCACCGTGGGAGCT	IGS
AP008216.2	3048430	.	chr1	3073700	TTA	IGS
AP008216.2	3049155	.	chr1	3074428	ACGAAGTTCTTTTGACAAAGAC	IGS
AP008216.2	3050355	.	chr1	3074992	A	IGS
AP008216.2	3050772	.	chr1	3075410	G	IGS
AP008216.2	3063137	CG	chr1	3087778	.	IGS
AP008216.2	3063162	AATATATGAATTATTAGAATA	chr1	3087801	.	IGS
AP008216.2	3063185	AC	chr1	3087803	.	IGS
AP008216.2	3063710	TC	chr1	3088326	.	IGS
AP008216.2	3063715	TAT	chr1	3088329	.	IGS
AP008216.2	3063720	GTAGAGAT	chr1	3088331	.	IGS
AP008216.2	3063731	CCCC	chr1	3088334	.	IGS
AP008216.2	3063737	CGA	chr1	3088336	.	IGS
AP008216.2	3063743	TGACTCT	chr1	3088339	.	IGS
AP008216.2	3063752	TATCTCC	chr1	3088341	.	IGS
AP008216.2	3064362	ATTAT	chr1	3088944	.	IGS
AP008216.2	3064710	.	chr1	3089289	T	IGS
AP008216.2	3064900	AT	chr1	3089478	.	IGS
AP008216.2	3068486	.	chr1	3091833	G	IGS
AP008216.2	3069077	A	chr1	3103921	.	IGS
AP008216.2	3069276	.	chr1	3104121	CATGCACATATTCTAAATTACTAA	IGS
AP008216.2	3069277	.	chr1	3104146	CGGT	IGS
AP008216.2	3069280	.	chr1	3104153	TTTTTTTAAAAAAAAAA	IGS
AP008216.2	3069281	.	chr1	3104171	TATAGAAAAGTTGTTTTAAAAAAA	IGS
AP008216.2	3069282	.	chr1	3104196	G	IGS
AP008216.2	3069287	.	chr1	3104202	TAATCTATTTTTC	IGS
AP008216.2	3069326	A	chr1	3104252	.	IGS
AP008216.2	3069397	ATAT	chr1	3104322	.	IGS
AP008216.2	3070669	G	chr1	3105584	.	intron
AP008216.2	3070779	.	chr1	3105695	A	intron
AP008216.2	3070827	.	chr1	3105744	TCATACT	intron
AP008216.2	3070828	.	chr1	3105752	T	intron
AP008216.2	3070849	.	chr1	3105774	TT	intron
AP008216.2	3070875	.	chr1	3105802	T	intron
AP008216.2	3070938	.	chr1	3105866	T	intron
AP008216.2	3072439	TTG	chr1	3110519	.	IGS
AP008216.2	3072445	ATGG	chr1	3110522	.	IGS
AP008216.2	3072562	AATCTACC	chr1	3110635	.	IGS
AP008216.2	3073099	.	chr1	3111167	ATAT	IGS
AP008216.2	3073200	TA	chr1	3111270	.	IGS
AP008216.2	3074453	.	chr1	3117683	ATAT	intron
AP008216.2	3074556	TT	chr1	3117788	.	intron
AP008216.2	3074570	.	chr1	3117802	CG	intron
AP008216.2	3074624	T	chr1	3117856	.	intron
AP008216.2	3074744	.	chr1	3117977	A	intron
AP008216.2	3074893	TTGT	chr1	3118125	.	intron
AP008216.2	3074914	.	chr1	3118144	AA	intron
AP008216.2	3075038	.	chr1	3118270	C	intron
AP008216.2	3075115	.	chr1	3118348	AACTAGGCATTCATATTTGTTTAGATCGATGAA	intron
AP008216.2	3076610	.	chr1	3119876	GAT	IGS
AP008216.2	3077170	.	chr1	3120439	T	IGS
AP008216.2	3077281	T	chr1	3120453	.	IGS
AP008216.2	3077376	.	chr1	3120549	G	IGS
AP008216.2	3077385	CAGT	chr1	3120557	.	IGS
AP008216.2	3077392	CTT	chr1	3120560	.	IGS
AP008216.2	3077399	CCACTT	chr1	3120564	.	IGS
AP008216.2	3077408	CA	chr1	3120567	.	IGS
AP008216.2	3077412	TGCG	chr1	3120569	.	IGS
AP008216.2	3077419	TTT	chr1	3120572	.	IGS
AP008216.2	3077425	GG	chr1	3120575	.	IGS
AP008216.2	3077428	GC	chr1	3120576	.	IGS
AP008216.2	3077431	A	chr1	3120577	.	IGS
AP008216.2	3080963	.	chr1	3147131	AAAAATAAAACTACATTGAAA	IGS
AP008216.2	3082500	C	chr1	3171435	.	IGS
AP008216.2	3083041	A	chr1	3171733	.	IGS
AP008216.2	3083189	.	chr1	3172579	ATACC	IGS
AP008216.2	3083265	AAATT	chr1	3172658	.	IGS
AP008216.2	3083318	AA	chr1	3172706	.	IGS
AP008216.2	3083892	.	chr1	3173579	A	IGS
AP008216.2	3083990	.	chr1	3173678	G	IGS
AP008216.2	3083999	AC	chr1	3173686	.	IGS
AP008216.2	3084002	A	chr1	3173687	.	IGS
AP008216.2	3092732	C	chr1	3173751	.	IGS
AP008216.2	3092768	CCTGGAGT	chr1	3173786	.	IGS
AP008216.2	3092822	.	chr1	3173834	AAAAA	IGS
AP008216.2	3092842	.	chr1	3173859	AC	three_prime_UTR
AP008216.2	3092846	.	chr1	3173865	GC	three_prime_UTR
AP008216.2	3092852	.	chr1	3173873	AA	three_prime_UTR
AP008216.2	3092871	.	chr1	3173894	A	three_prime_UTR
AP008216.2	3093471	.	chr1	3174495	T	intron
AP008216.2	3093630	.	chr1	3174655	T	intron
AP008216.2	3094463	A	chr1	3175268	.	intron
AP008216.2	3094713	T	chr1	3175517	.	intron
AP008216.2	3094886	GT	chr1	3175689	.	intron
AP008216.2	3095692	AA	chr1	3176493	.	intron
AP008216.2	3095764	.	chr1	3176699	T	intron
AP008216.2	3096257	T	chr1	3177159	.	intron
AP008216.2	3096273	ACCCTAGTTCAATTT	chr1	3177174	.	intron
AP008216.2	3097617	.	chr1	3178505	A	intron
AP008216.2	3097726	TGGATTTCGAATC	chr1	3178613	.	five_prime_UTR
AP008216.2	3097919	CC	chr1	3178793	.	IGS
AP008216.2	3097922	GCTGCTGT	chr1	3178794	.	IGS
AP008216.2	3097933	AAGTGACTTGGGC	chr1	3178797	.	IGS
AP008216.2	3097947	G	chr1	3178798	.	IGS
AP008216.2	3097950	CGGC	chr1	3178800	.	IGS
AP008216.2	3098224	.	chr1	3179072	TA	IGS
AP008216.2	3098331	.	chr1	3179181	T	IGS
AP008216.2	3099317	A	chr1	3180171	.	IGS
AP008216.2	3102405	A	chr1	3183243	.	intron
AP008216.2	3106205	.	chr1	3187041	T	IGS
AP008216.2	3106275	CTAG	chr1	3187110	.	IGS
AP008216.2	3106400	TTGAGTACTAGTAATGCTTGAGTACTAGTAT	chr1	3187231	.	IGS
AP008216.2	3106433	T	chr1	3187233	.	IGS
AP008216.2	3106589	.	chr1	3187390	A	IGS
AP008216.2	3106957	T	chr1	3187757	.	IGS
AP008216.2	3107099	TT	chr1	3187898	.	IGS
AP008216.2	3107295	.	chr1	3188094	TTAAAATATACCTTGTG	IGS
AP008216.2	3108236	C	chr1	3189019	.	IGS
AP008216.2	3108911	CGTGGTCACCA	chr1	3189693	.	IGS
AP008216.2	3109301	GAAGAAGCAAGGCAA	chr1	3190072	.	IGS
AP008216.2	3109318	CACAC	chr1	3190074	.	IGS
AP008216.2	3109325	TCCCCTTAAGC	chr1	3190076	.	IGS
AP008216.2	3109337	TT	chr1	3190077	.	IGS
AP008216.2	3111192	TT	chr1	3191930	.	IGS
AP008216.2	3111280	.	chr1	3192018	A	IGS
AP008216.2	3111417	.	chr1	3192156	CCGCGAGACCG	IGS
AP008216.2	3111533	.	chr1	3192283	A	IGS
AP008216.2	3112293	.	chr1	3193044	TC	IGS
AP008216.2	3112457	.	chr1	3193210	A	IGS
AP008216.2	3112529	.	chr1	3193283	G	IGS
AP008216.2	3112720	.	chr1	3193475	TTTTG	IGS
AP008216.2	3112881	A	chr1	3193639	.	IGS
AP008216.2	3113015	TCACTGGTGGTCAACCGCCGTATTTGACAATATTTGACTAATGT	chr1	3193772	.	IGS
AP008216.2	3113061	C	chr1	3193774	.	IGS
AP008216.2	3113112	G	chr1	3193824	.	IGS
AP008216.2	3113314	AC	chr1	3194025	.	IGS
AP008216.2	3113547	.	chr1	3194258	AGCTAGTT	IGS
AP008216.2	3113839	T	chr1	3194556	.	IGS
AP008216.2	3114456	GGA	chr1	3195172	.	IGS
AP008216.2	3114914	C	chr1	3195627	.	IGS
AP008216.2	3115726	CC	chr1	3196438	.	IGS
AP008216.2	3116566	CCG	chr1	3197276	.	IGS
AP008216.2	3116783	T	chr1	3197490	.	IGS
AP008216.2	3117949	.	chr1	3198657	T	IGS
AP008216.2	3118302	.	chr1	3199011	TT	IGS
AP008216.2	3118313	.	chr1	3199024	A	IGS
AP008216.2	3118314	.	chr1	3199026	A	IGS
AP008216.2	3118348	.	chr1	3199061	TA	IGS
AP008216.2	3118619	AGCTGTGCCATCTCCCTCAATTCACAATAAAAACAAAAAAACGCGACCCGAGGTTATGATGCAA	chr1	3199332	.	IGS
AP008216.2	3118687	TAAATCTCGGCTCT	chr1	3199336	.	IGS
AP008216.2	3118704	GCGTGTTT	chr1	3199339	.	IGS
AP008216.2	3118866	.	chr1	3199495	A	IGS
AP008216.2	3119030	CTT	chr1	3199658	.	IGS
AP008216.2	3128476	A	chr1	3202662	.	IGS
AP008216.2	3162809	.	chr1	3219180	G	intron
AP008216.2	3337856	A	chr1	3252702	.	IGS
AP008216.2	3339815	.	chr1	3254662	GTCAGCGTTGCC	IGS
AP008216.2	3352766	CT	chr1	3255645	.	IGS
AP008216.2	3353788	.	chr1	3256667	AGAGCCTCGTTTCC	IGS
AP008216.2	3354462	.	chr1	3257355	A	IGS
AP008216.2	3357852	T	chr1	3260781	.	IGS
AP008216.2	3361303	.	chr1	3264746	TCT	IGS
AP008216.2	3361551	A	chr1	3264995	.	IGS
AP008216.2	3362195	A	chr1	3265638	.	IGS
AP008216.2	3362481	A	chr1	3265923	.	IGS
AP008216.2	3363080	CAAACATAGAGCATCGTTGCCGAGCTTGCATCGTAAGCAGCACAACGGCTTGGACT	chr1	3266521	.	IGS
AP008216.2	3363464	.	chr1	3266851	AC	IGS
AP008216.2	3363633	.	chr1	3267022	ATCTAAA	IGS
AP008216.2	3370769	C	chr1	3274188	.	IGS
AP008216.2	3374720	.	chr1	3278136	GGCATCGCA	CDS
AP008216.2	3374721	.	chr1	3278146	TG	CDS
AP008216.2	3375113	.	chr1	3278540	A	intron
AP008216.2	3375133	C	chr1	3278559	.	intron
AP008216.2	3375304	AG	chr1	3278729	.	intron
AP008216.2	3375402	.	chr1	3278827	AA	intron
AP008216.2	3375817	AG	chr1	3279242	.	intron
AP008216.2	3376451	.	chr1	3279876	CAAGAGATTGGGT	intron
AP008216.2	3377913	T	chr1	3296742	.	intron
AP008216.2	3378602	G	chr1	3297430	.	IGS
AP008216.2	3378846	A	chr1	3297673	.	IGS
AP008216.2	3378849	TACAAA	chr1	3297675	.	IGS
AP008216.2	3379571	GTTGGCTG	chr1	3314917	.	intron
AP008216.2	3379580	C	chr1	3314918	.	intron
AP008216.2	3379810	T	chr1	3315147	.	CDS
AP008216.2	3380281	C	chr1	3316112	.	IGS
AP008216.2	3380734	T	chr1	3316564	.	IGS
AP008216.2	3380832	TC	chr1	3316661	.	IGS
AP008216.2	3380927	C	chr1	3316754	.	IGS
AP008216.2	3380933	.	chr1	3316761	AGA	IGS
AP008216.2	3380940	.	chr1	3316771	T	IGS
AP008216.2	3380943	.	chr1	3316775	TT	IGS
AP008216.2	3380945	.	chr1	3316779	A	IGS
AP008216.2	3381251	.	chr1	3317086	T	IGS
AP008216.2	3381394	GT	chr1	3317228	.	IGS
AP008216.2	3382649	.	chr1	3318483	CGCCTCGCCT	intron
AP008216.2	3382981	.	chr1	3318825	G	intron
AP008216.2	3383801	TGTATGG	chr1	3319644	.	intron
AP008216.2	3385152	T	chr1	3320988	.	intron
AP008216.2	3387632	TTTG	chr1	3328342	.	intron
AP008216.2	3391350	.	chr1	3332058	CCCCCCCCCCCCCCCCCCCCCCCCCCCCCC	intron
AP008216.2	3391356	.	chr1	3332094	CC	intron
AP008216.2	3392351	.	chr1	3333091	CCCC	intron
AP008216.2	3392512	.	chr1	3333256	AACCTGCCCAGATTCGTTGTACTAGGTTATGTC	intron
AP008216.2	3400455	.	chr1	3341232	CCAC	intron
AP008216.2	3401363	.	chr1	3342144	CA	intron
AP008216.2	3401515	.	chr1	3342298	T	intron
AP008216.2	3402185	.	chr1	3342969	C	intron
AP008216.2	3403896	AT	chr1	3344679	.	intron
AP008216.2	3404892	T	chr1	3345673	.	intron
AP008216.2	3405742	.	chr1	3346524	A	intron
AP008216.2	3406300	CT	chr1	3347081	.	intron
AP008216.2	3406492	.	chr1	3347273	GGA	intron
AP008216.2	3409421	.	chr1	3349974	A	intron
AP008216.2	3409423	.	chr1	3349977	A	intron
AP008216.2	3410352	.	chr1	3350907	ACC	intron
AP008216.2	3411282	.	chr1	3351840	TT	IGS
AP008216.2	3411947	.	chr1	3352507	AA	IGS
AP008216.2	3412065	.	chr1	3352627	CAAGTATTTTAGTA	IGS
AP008216.2	3412238	TA	chr1	3352812	.	IGS
AP008216.2	3412771	AGA	chr1	3353343	.	IGS
AP008216.2	3412864	GAA	chr1	3353433	.	IGS
AP008216.2	3413384	.	chr1	3353952	C	IGS
AP008216.2	3413410	.	chr1	3353979	ATCG	IGS
AP008216.2	3413627	G	chr1	3354198	.	IGS
AP008216.2	3413877	.	chr1	3354449	T	IGS
AP008216.2	3414008	.	chr1	3354581	T	IGS
AP008216.2	3414461	TAA	chr1	3355033	.	IGS
AP008216.2	3415227	.	chr1	3355798	T	IGS
AP008216.2	3415437	ACTAGTA	chr1	3356007	.	IGS
AP008216.2	3415456	CTAG	chr1	3356019	.	IGS
AP008216.2	3415485	.	chr1	3356046	G	IGS
AP008216.2	3415639	.	chr1	3356201	T	IGS
AP008216.2	3415885	A	chr1	3356446	.	IGS
AP008216.2	3415888	A	chr1	3356448	.	IGS
AP008216.2	3415924	AA	chr1	3356483	.	IGS
AP008216.2	3415978	.	chr1	3356537	AGCT	IGS
AP008216.2	3416149	.	chr1	3356712	A	IGS
AP008216.2	3416431	ACTCTCATGT	chr1	3356753	.	IGS
AP008216.2	3416465	CTAAG	chr1	3356777	.	IGS
AP008216.2	3416471	GTCG	chr1	3356778	.	IGS
AP008216.2	3416484	.	chr1	3356789	GTT	IGS
AP008216.2	3416522	TCGA	chr1	3356828	.	IGS
AP008216.2	3416607	T	chr1	3356909	.	IGS
AP008216.2	3416655	TAATTTACCC	chr1	3356956	.	IGS
AP008216.2	3416852	AC	chr1	3357143	.	IGS
AP008216.2	3417222	CGTA	chr1	3357511	.	IGS
AP008216.2	3417251	.	chr1	3357538	AG	IGS
AP008216.2	3417329	CGACT	chr1	3357616	.	IGS
AP008216.2	3417336	CG	chr1	3357618	.	IGS
AP008216.2	3417459	AT	chr1	3357739	.	IGS
AP008216.2	3417549	.	chr1	3357829	CTAGTAG	three_prime_UTR
AP008216.2	3417585	.	chr1	3357872	T	three_prime_UTR
AP008216.2	3417587	.	chr1	3357875	AA	three_prime_UTR
AP008216.2	3418192	TACGTGTACCGG	chr1	3358480	.	five_prime_UTR
AP008216.2	3418233	TACAT	chr1	3358509	.	five_prime_UTR
AP008216.2	3418248	TCTACTCTAGCTAC	chr1	3358519	.	five_prime_UTR
AP008216.2	3418281	.	chr1	3358540	GAGA	five_prime_UTR
AP008216.2	3418309	TGCG	chr1	3358570	.	five_prime_UTR
AP008216.2	3418329	.	chr1	3358588	TATA	five_prime_UTR
AP008216.2	3418411	GAA	chr1	3358672	.	IGS
AP008216.2	3419412	AA	chr1	3365470	.	IGS
AP008216.2	3419823	A	chr1	3365879	.	IGS
AP008216.2	3420298	.	chr1	3366355	G	IGS
AP008216.2	3421084	G	chr1	3367140	.	IGS
AP008216.2	3421593	.	chr1	3367650	CT	IGS
AP008216.2	3421890	.	chr1	3367949	C	IGS
AP008216.2	3422750	AGGTAAACTTCCCAAA	chr1	3368801	.	IGS
AP008216.2	3422979	.	chr1	3369016	GTT	IGS
AP008216.2	3423736	.	chr1	3369759	CTT	intron
AP008216.2	3423844	.	chr1	3369870	CAAAAATAGATTGGAGAGAT	intron
AP008216.2	3423904	GGGGTA	chr1	3369948	.	intron
AP008216.2	3423940	.	chr1	3369980	C	intron
AP008216.2	3423983	CTTGCCTATTCATATCAATAGATTGAAGTTGTTATACTAGAAACAGTGTA	chr1	3370022	.	intron
AP008216.2	3424261	TACTAATTTTGAAT	chr1	3370250	.	intron
AP008216.2	3424645	AATACACAT	chr1	3370620	.	intron
AP008216.2	3424853	G	chr1	3370819	.	intron
AP008216.2	3425013	.	chr1	3370980	TAA	intron
AP008216.2	3425766	.	chr1	3371736	CGGC	intron
AP008216.2	3437625	T	chr1	3372325	.	intron
AP008216.2	3441150	.	chr1	3374123	CCTAACTAATTG	three_prime_UTR
AP008216.2	3441602	.	chr1	3374587	AAA	IGS
AP008216.2	3443420	.	chr1	3376408	AA	IGS
AP008216.2	3444167	.	chr1	3377157	T	IGS
AP008216.2	3444765	A	chr1	3377754	.	IGS
AP008216.2	3446264	TT	chr1	3379252	.	IGS
AP008216.2	3446416	GT	chr1	3379402	.	IGS
AP008216.2	3446508	.	chr1	3379494	A	IGS
AP008216.2	3447109	.	chr1	3380096	CGC	CDS
AP008216.2	3448385	GT	chr1	3381373	.	IGS
AP008216.2	3448739	A	chr1	3381725	.	IGS
AP008216.2	3450360	.	chr1	3383347	TT	IGS
AP008216.2	3450572	T	chr1	3383559	.	IGS
AP008216.2	3450576	G	chr1	3383562	.	IGS
AP008216.2	3450581	.	chr1	3383568	T	IGS
AP008216.2	3450977	T	chr1	3383963	.	IGS
AP008216.2	3451214	CCT	chr1	3384199	.	CDS
AP008216.2	3453771	G	chr1	3386753	.	intron
AP008216.2	3457260	T	chr1	3390241	.	IGS
AP008216.2	3457363	ATTTTAAT	chr1	3390343	.	IGS
AP008216.2	3457402	C	chr1	3390374	.	IGS
AP008216.2	3457413	.	chr1	3390386	A	IGS
AP008216.2	3457419	G	chr1	3390391	.	IGS
AP008216.2	3457421	T	chr1	3390392	.	IGS
AP008216.2	3457426	C	chr1	3390396	.	IGS
AP008216.2	3457536	C	chr1	3390505	.	IGS
AP008216.2	3458160	GT	chr1	3391128	.	IGS
AP008216.2	3466013	C	chr1	3397210	.	IGS
AP008216.2	3466949	T	chr1	3398148	.	IGS
AP008216.2	3467473	.	chr1	3398673	C	IGS
AP008216.2	3469255	.	chr1	3400456	TTTTT	IGS
AP008216.2	3469288	.	chr1	3400494	TTTATTAGTTCG	IGS
AP008216.2	3469289	.	chr1	3400507	CG	IGS
AP008216.2	3469291	.	chr1	3400511	C	IGS
AP008216.2	3469294	.	chr1	3400515	ACTG	IGS
AP008216.2	3469296	.	chr1	3400521	GTCG	IGS
AP008216.2	3469298	.	chr1	3400527	AGAG	IGS
AP008216.2	3469521	.	chr1	3400754	TTTAGT	IGS
AP008216.2	3472044	T	chr1	3403266	.	IGS
AP008216.2	3472286	AATATATTAT	chr1	3403507	.	IGS
AP008216.2	3472344	.	chr1	3403557	G	IGS
AP008216.2	3472568	CT	chr1	3403780	.	IGS
AP008216.2	3472601	.	chr1	3403813	C	IGS
AP008216.2	3472987	.	chr1	3404200	TA	IGS
AP008216.2	3473601	.	chr1	3404816	T	IGS
AP008216.2	3473786	.	chr1	3405002	C	IGS
AP008216.2	3473883	C	chr1	3405098	.	IGS
AP008216.2	3474164	GGGT	chr1	3405378	.	IGS
AP008216.2	3474643	T	chr1	3405853	.	IGS
AP008216.2	3474963	.	chr1	3406174	T	IGS
AP008216.2	3475155	.	chr1	3406367	A	IGS
AP008216.2	3477205	.	chr1	3408434	G	IGS
AP008216.2	3478622	.	chr1	3409852	CT	intron
AP008216.2	3479180	GAATATTTTTCTTTTTTAACCTAGACTACAAC	chr1	3410410	.	IGS
AP008216.2	3479213	TG	chr1	3410411	.	IGS
AP008216.2	3479597	CCT	chr1	3410793	.	CDS
AP008216.2	3479623	.	chr1	3410818	C	CDS
AP008216.2	3479625	.	chr1	3410821	C	CDS
AP008216.2	3479626	.	chr1	3410823	C	CDS
AP008216.2	3483627	T	chr1	3414823	.	IGS
AP008216.2	3483668	A	chr1	3414863	.	IGS
AP008216.2	3483759	AACCACCTAATCATTTGATATCTCAATCTTCTT	chr1	3414953	.	IGS
AP008216.2	3485811	ATG	chr1	3416973	.	IGS
AP008216.2	3486052	ATCGTACGCTACAATGGGCTGGTGTGCGCTACTCACGTGACTAATGGGCTGCTGTGCGCTACTCACGTGACTCTGG	chr1	3417211	.	IGS
AP008216.2	3488541	.	chr1	3419621	AGAGAGAGAG	IGS
AP008216.2	3488646	CGTCGT	chr1	3419734	.	IGS
AP008216.2	3488817	T	chr1	3419899	.	IGS
AP008216.2	3489257	.	chr1	3420340	C	IGS
AP008216.2	3490128	.	chr1	3421212	T	IGS
AP008216.2	3490359	.	chr1	3421444	T	IGS
AP008216.2	3490735	T	chr1	3421819	.	IGS
AP008216.2	3492215	G	chr1	3423298	.	IGS
AP008216.2	3493076	.	chr1	3424160	TC	IGS
AP008216.2	3493162	TT	chr1	3424246	.	IGS
AP008216.2	3493455	G	chr1	3424537	.	IGS
AP008216.2	3493691	CACCACCAC	chr1	3424772	.	IGS
AP008216.2	3499031	CAAC	chr1	3430103	.	IGS
AP008216.2	3500141	G	chr1	3431210	.	IGS
AP008216.2	3504383	.	chr1	3435453	T	IGS
AP008216.2	3504620	A	chr1	3435689	.	IGS
AP008216.2	3505241	.	chr1	3436311	TTGA	CDS
AP008216.2	3505461	.	chr1	3436535	C	CDS
AP008216.2	3505858	TT	chr1	3436931	.	IGS
AP008216.2	3505961	GCGTGGGCGCGGCAACGCGACGAGTCC	chr1	3437032	.	IGS
AP008216.2	3508926	.	chr1	3440030	A	IGS
AP008216.2	3508946	ACACCT	chr1	3440049	.	IGS
AP008216.2	3513816	TGACCATATATA	chr1	3444861	.	IGS
AP008216.2	3513944	T	chr1	3444977	.	IGS
AP008216.2	3515987	C	chr1	3447016	.	IGS
AP008216.2	3516179	.	chr1	3447209	A	IGS
AP008216.2	3516524	AGATGAGAATACGAAC	chr1	3447553	.	IGS
AP008216.2	3521615	.	chr1	3451678	TTT	IGS
AP008216.2	3521704	T	chr1	3451768	.	IGS
AP008216.2	3521820	.	chr1	3451885	A	IGS
AP008216.2	3522501	.	chr1	3452598	ATTTCAG	IGS
AP008216.2	3522502	.	chr1	3452606	TTGGGTTG	IGS
AP008216.2	3523352	C	chr1	3453462	.	IGS
AP008216.2	3523392	AA	chr1	3453501	.	IGS
AP008216.2	3523698	.	chr1	3453807	AC	IGS
AP008216.2	3523930	C	chr1	3454039	.	IGS
AP008216.2	3527192	.	chr1	3457238	GGGAGG	IGS
AP008216.2	3527216	.	chr1	3457268	G	IGS
AP008216.2	3527226	.	chr1	3457279	GTTATTCTAT	IGS
AP008216.2	3527228	.	chr1	3457291	CCCGG	IGS
AP008216.2	3528978	.	chr1	3470368	CGGGAG	IGS
AP008216.2	3529027	.	chr1	3470423	GA	IGS
AP008216.2	3529031	.	chr1	3470429	A	IGS
AP008216.2	3529050	A	chr1	3470447	.	IGS
AP008216.2	3529065	GG	chr1	3470461	.	IGS
AP008216.2	3529080	GGT	chr1	3470474	.	IGS
AP008216.2	3529087	A	chr1	3470478	.	IGS
AP008216.2	3529109	G	chr1	3470499	.	IGS
AP008216.2	3529164	GAGG	chr1	3470553	.	IGS
AP008216.2	3529175	GG	chr1	3470560	.	IGS
AP008216.2	3529223	G	chr1	3470606	.	IGS
AP008216.2	3529230	G	chr1	3470612	.	IGS
AP008216.2	3529762	.	chr1	3471183	T	IGS
AP008216.2	3529800	C	chr1	3471220	.	IGS
AP008216.2	3529886	.	chr1	3471307	TT	IGS
AP008216.2	3530470	.	chr1	3471893	T	IGS
AP008216.2	3530818	GG	chr1	3472240	.	IGS
AP008216.2	3560176	.	chr1	3480856	CTCATTGTTACATGTCACAAGATTTGACTACAATGTAGTTAAA	IGS
AP008216.2	3560216	A	chr1	3480937	.	IGS
AP008216.2	3560259	TGTAATTAACCCACGA	chr1	3480979	.	IGS
AP008216.2	3560287	.	chr1	3480993	A	IGS
AP008216.2	3560375	.	chr1	3481082	A	IGS
AP008216.2	3571902	.	chr1	3488863	AT	IGS
AP008216.2	3572414	.	chr1	3489343	T	IGS
AP008216.2	3572665	.	chr1	3489595	TC	IGS
AP008216.2	3572667	.	chr1	3489599	T	IGS
AP008216.2	3572700	TACATTTTACTAGG	chr1	3489631	.	IGS
AP008216.2	3573882	.	chr1	3490830	CATTTTATCCGGCA	IGS
AP008216.2	3574755	.	chr1	3491717	A	IGS
AP008216.2	3575119	.	chr1	3492082	TT	IGS
AP008216.2	3575415	TA	chr1	3492378	.	IGS
AP008216.2	3576918	GCAGCA	chr1	3493879	.	IGS
AP008216.2	3577559	CCCCC	chr1	3494514	.	IGS
AP008216.2	3579930	.	chr1	3496882	T	IGS
AP008216.2	3581484	CT	chr1	3498435	.	IGS
AP008216.2	3583720	.	chr1	3500673	CCGGTTTTTTT	IGS
AP008216.2	3583722	.	chr1	3500686	C	IGS
AP008216.2	3583723	.	chr1	3500688	CCC	IGS
AP008216.2	3583725	.	chr1	3500693	CCGG	IGS
AP008216.2	3583768	.	chr1	3500740	TATATATATA	IGS
AP008216.2	3588697	C	chr1	3504538	.	IGS
AP008216.2	3588749	.	chr1	3504591	T	IGS
AP008216.2	3588783	.	chr1	3504626	TCTTTTTT	IGS
AP008216.2	3588807	.	chr1	3504658	C	IGS
AP008216.2	3591016	AAA	chr1	3506287	.	IGS
[truncated: 94,096 more rows]

## Sheet: Table S11
Table S11. Distribution of SVs across the ‘Changxianggeng 1813’ genome by comparing to the Nipponbare reference genome.
Chromosome	SV Type	Start position	End position	Length	Location	Gene annotation
chr1	GAP	390969	389368	-1600
chr1	DUP	1379275	1383896	4622
chr1	DUP	2221199	2222647	1449	gene	ID=Osat0287400.1;Source=STRG.186.1.p1;
chr1	DUP	2285398	2286602	1205
chr1	DUP	2290233	2291883	1651
chr1	DUP	2299537	2300970	1434
chr1	DUP	2300951	2302680	1730
chr1	DUP	2302678	2304213	1536
chr1	DUP	2303113	2306561	3449
chr1	DUP	2306557	2308346	1790
chr1	DUP	2308032	2309465	1434
chr1	DUP	2309328	2311187	1860
chr1	DUP	2314442	2319651	5210
chr1	DUP	2335052	2339762	4711
chr1	DUP	2337246	2347031	9786
chr1	DUP	2397198	2408442	11245
chr1	DUP	2407164	2411450	4287
chr1	DUP	2412788	2414578	1791	gene	ID=Osat0287470.1;Source=MAKER_DHR1004374.1;
chr1	DUP	2413630	2417060	3431	gene	ID=Osat0287470.1;Source=MAKER_DHR1004374.1;
chr1	DUP	2415924	2417060	1137	gene	ID=Osat0287470.1;Source=MAKER_DHR1004374.1;
chr1	JMP	2420230	2417862	-2367	gene	ID=Osat0287470.1;Source=MAKER_DHR1004374.1;
chr1	DUP	2421894	2425038	3145	gene	ID=Osat0287470.1;Source=MAKER_DHR1004374.1;
chr1	DUP	2424876	2427238	2363	gene	ID=Osat0287470.1;Source=MAKER_DHR1004374.1;
chr1	DUP	2427235	2429062	1828	gene	ID=Osat0287470.1;Source=MAKER_DHR1004374.1;
chr1	SEQ	2462805	2461514	-1290
chr1	DUP	2517919	2519465	1547
chr1	DUP	2589474	2593465	3992
chr1	DUP	2591793	2594326	2534
chr1	BRK	2599069	2603375	4307	gene	ID=Osat0287640.1;Source=0_271.path1.gene1;
chr1	DUP	2603376	2605107	1732
chr1	DUP	2604221	2606159	1939
chr1	DUP	2653132	2654835	1704
chr1	DUP	2654971	2658055	3085
chr1	BRK	2787367	2788878	1512
chr1	BRK	2789766	2791921	2156
chr1	DUP	2814934	2819416	4483
chr1	DUP	2819416	2821924	2509
chr1	DUP	2822877	2825917	3041
chr1	DUP	2824084	2826771	2688
chr1	BRK	2849292	2855446	6155	gene	ID=Osat0287880.1;Source=Maker:MAKER_DHR1004303.1;
chr1	DUP	2855447	2856575	1129	gene	ID=Osat0287880.1;Source=Maker:MAKER_DHR1004303.1;
chr1	DUP	2867786	2868920	1135
chr1	DUP	2868199	2872785	4587
chr1	DUP	2871193	2872785	1593
chr1	DUP	2872786	2875527	2742
chr1	DUP	2872786	2875574	2789
chr1	DUP	2875575	2879303	3729
chr1	DUP	2879302	2881552	2251
chr1	DUP	2881554	2883127	1574
chr1	DUP	2883277	2884456	1180
chr1	DUP	2884345	2885466	1122
chr1	DUP	2886309	2889669	3361
chr1	DUP	2886314	2890587	4274
chr1	DUP	2893034	2894149	1116
chr1	DUP	2910459	2914205	3747	gene	ID=Osat0287940.1;Source=MAKER_DHR1004361.1;
chr1	DUP	2913670	2921757	8088	gene	ID=Osat0287940.1;Source=MAKER_DHR1004361.1;
chr1	DUP	2929463	2932685	3223
chr1	DUP	2938040	2942107	4068	gene	ID=Osat0287980.1;Source=MAKER_DHR1004412.1;
chr1	DUP	2942103	2943949	1847	gene	ID=Osat0287990.1;Source=MAKER_DHR1004332.1;
chr1	DUP	2944599	2946453	1855	gene	ID=Osat0287990.1;Source=MAKER_DHR1004332.1;
chr1	JMP	2964324	2965868	1545
chr1	DUP	2980985	2992617	11633	gene	ID=Osat0288050.1;Source=MAKER_DHR1004340.1;
chr1	DUP	2988686	2992617	3932	gene	ID=Osat0288050.1;Source=MAKER_DHR1004340.1;
chr1	DUP	3011541	3012651	1111
chr1	DUP	3011542	3012833	1292
chr1	DUP	3018889	3023544	4656
chr1	BRK	3023545	3026220	2676
chr1	DUP	3026411	3027914	1504
chr1	DUP	3027017	3030558	3542
chr1	DUP	3030413	3031577	1165
chr1	DUP	3031545	3033507	1963
chr1	DUP	3032411	3034278	1868
chr1	DUP	3034278	3035380	1103
chr1	DUP	3034279	3036522	2244
chr1	DUP	3037089	3038597	1509
chr1	SEQ	3039251	3040309	1059
chr1	DUP	3046600	3047632	1033
chr1	DUP	3092426	3094219	1794	gene	ID=Osat0288110.1;Source=MAKER_DHR1004373.1;
chr1	DUP	3094212	3099566	5355	gene	ID=Osat0288110.1;Source=MAKER_DHR1004373.1;
chr1	DUP	3096729	3102945	6217	gene	ID=Osat0288110.1;Source=MAKER_DHR1004373.1;
chr1	DUP	3101191	3102956	1766	gene	ID=Osat0288110.1;Source=MAKER_DHR1004373.1;
chr1	DUP	3106699	3108579	1881
chr1	DUP	3107253	3109672	2420
chr1	DUP	3112700	3116684	3985	gene	ID=Osat0288130.1;Source=MAKER_DHR1004331.1;
chr1	DUP	3120916	3123287	2372
chr1	DUP	3127018	3129050	2033
chr1	DUP	3127021	3129058	2038
chr1	DUP	3129051	3130830	1780
chr1	DUP	3129351	3130830	1480
chr1	DUP	3134377	3135644	1268	gene	ID=Osat0288140.1;Source=MAKER_DHR1004335.1;
chr1	DUP	3135387	3142580	7194	gene	ID=Osat0288140.1;Source=MAKER_DHR1004335.1;
chr1	DUP	3142581	3144349	1769	gene	ID=Osat0288140.1;Source=MAKER_DHR1004335.1;
chr1	DUP	3144536	3145637	1102
chr1	DUP	3145613	3146864	1252
chr1	DUP	3148472	3150553	2082
chr1	DUP	3148473	3151686	3214
chr1	DUP	3152418	3154107	1690
chr1	DUP	3153258	3155206	1949
chr1	DUP	3159065	3160697	1633
chr1	DUP	3162898	3163963	1066
chr1	DUP	3163963	3167633	3671
chr1	DUP	3168868	3170069	1202
chr1	DUP	3212279	3213615	1337	gene	ID=Osat0288170.1;Source=MAKER_DHR1004422.1;
chr1	GAP	3228558	3225865	-2692	gene	ID=Osat0288180.1;Source=MAKER_DHR1004368.1;
chr1	DUP	3229993	3231021	1029	gene	ID=Osat0288180.1;Source=MAKER_DHR1004368.1;
chr1	DUP	3231762	3233412	1651	gene	ID=Osat0288180.1;Source=MAKER_DHR1004368.1;
chr1	DUP	3239189	3242338	3150	gene	ID=Osat0288180.1;Source=MAKER_DHR1004368.1;
chr1	DUP	3239522	3242339	2818	gene	ID=Osat0288180.1;Source=MAKER_DHR1004368.1;
chr1	DUP	3262265	3263602	1338	gene	ID=Osat0288210.1;Source=STRG.212.1.p1;
chr1	DUP	3283670	3285931	2262	gene	ID=Osat0288230.1;Source=MAKER_DHR1004350.1;
chr1	DUP	3283681	3286540	2860	gene	ID=Osat0288230.1;Source=MAKER_DHR1004350.1;
chr1	BRK	3287240	3289503	2264	gene	ID=Osat0288230.1;Source=MAKER_DHR1004350.1;
chr1	DUP	3292453	3294116	1664
chr1	DUP	3292453	3294116	1664
chr1	DUP	3294156	3295171	1016
chr1	DUP	3298729	3299943	1215
chr1	DUP	3299941	3301288	1348
chr1	DUP	3301289	3303093	1805
chr1	DUP	3301291	3304454	3164
chr1	DUP	3304450	3312095	7646
chr1	DUP	3310242	3313204	2963
chr1	DUP	3313204	3314479	1276
chr1	GAP	3322251	3327120	4870	gene	ID=Osat0288260.1;Source=MAKER_DHR1004306.1;
chr1	DUP	3359735	3361279	1545
chr1	DUP	3361666	3364236	2571
chr1	DUP	3363048	3364627	1580
chr1	DUP	3458591	3469921	11331
chr1	DUP	3476922	3480855	3934
chr1	DUP	3514958	3516240	1283	gene	ID=Osat0288420.1;Source=MAKER_DHR1004390.1;
chr1	BRK	3520944	3522854	1911
chr1	DUP	3530737	3531943	1207
chr1	DUP	3534684	3536312	1629
chr1	DUP	3534809	3536502	1694
chr1	DUP	3539061	3540229	1169
chr1	DUP	3539184	3540229	1046
chr1	DUP	3587394	3590848	3455
chr1	DUP	3588585	3591761	3177
chr1	DUP	3590968	3594427	3460
chr1	DUP	3592162	3595343	3182
chr1	DUP	3602119	3607489	5371	gene	ID=Osat0288450.1;Source=MAKER_DHR1004369.1;
chr1	DUP	3605397	3612817	7421	gene	ID=Osat0288450.1;Source=MAKER_DHR1004369.1;
chr1	DUP	3613928	3615077	1150	gene	ID=Osat0288450.1;Source=MAKER_DHR1004369.1;
chr1	DUP	3640302	3642626	2325
chr1	DUP	3641995	3643279	1285
chr1	DUP	3642875	3644807	1933
chr1	DUP	3645055	3647395	2341
chr1	DUP	3646762	3648047	1286
chr1	DUP	3651293	3654280	2988
chr1	DUP	3653858	3656718	2861
chr1	DUP	3654454	3656733	2280
chr1	DUP	3656730	3659482	2753
chr1	DUP	3656790	3663295	6506
chr1	DUP	3699533	3702676	3144
chr1	DUP	3699533	3702676	3144
chr1	DUP	3712803	3715833	3031
chr1	DUP	3778894	3780389	1496
chr1	DUP	3778920	3780389	1470
chr1	BRK	3781307	3783958	2652
chr1	BRK	3785108	3790817	5710	gene	ID=Osat0288540.1;Source=Maker:MAKER_DHR1004467.1;
chr1	DUP	3791174	3793775	2602	gene	ID=Osat0288540.1;Source=Maker:MAKER_DHR1004467.1;
chr1	DUP	3793770	3796632	2863	gene	ID=Osat0288540.1;Source=Maker:MAKER_DHR1004467.1;
chr1	DUP	3796630	3799035	2406	gene	ID=Osat0288540.1;Source=Maker:MAKER_DHR1004467.1;
chr1	DUP	3796863	3799384	2522	gene	ID=Osat0288540.1;Source=Maker:MAKER_DHR1004467.1;
chr1	BRK	3799385	3800761	1377	gene	ID=Osat0288540.1;Source=Maker:MAKER_DHR1004467.1;
chr1	DUP	3802239	3803478	1240
chr1	DUP	3805230	3807242	2013
chr1	BRK	3807243	3812669	5427
chr1	SEQ	3813223	3815792	2570
chr1	INV	3816761	3818797	2037	gene	ID=Osat0288550.1;Source=MAKER_DHR1004461.1;
chr1	DUP	3844423	3847645	3223
chr1	DUP	3845822	3847645	1824
chr1	BRK	3903693	3915271	11579	gene	ID=Osat0288610.1;Source=MAKER1:MAKER_DHR1004453.1;
chr1	BRK	3919389	3921154	1766	gene	ID=Osat0288630.1;Source=MAKER_DHR1004471.1;
chr1	DUP	3921155	3922160	1006	gene	ID=Osat0288630.1;Source=MAKER_DHR1004471.1;
chr1	BRK	3922161	3924012	1852	gene	ID=Osat0288630.1;Source=MAKER_DHR1004471.1;
chr1	BRK	3926614	3928283	1670	gene	ID=Osat0288640.1;Source=MAKER_DHR1004494.1;
chr1	BRK	3929667	3936297	6631	gene	ID=Osat0288640.1;Source=MAKER_DHR1004494.1;
chr1	BRK	3936513	3938351	1839
chr1	DUP	3938352	3939747	1396
chr1	DUP	3938352	3939749	1398
chr1	DUP	3944679	3945863	1185
chr1	DUP	3950310	3951794	1485
chr1	BRK	3951795	3960638	8844	gene	ID=Osat0288650.1;Source=MAKER_DHR1004492.1;
chr1	DUP	3961604	3968242	6639
chr1	DUP	3967019	3968382	1364
chr1	DUP	3968377	3973575	5199
chr1	DUP	3970583	3973575	2993
chr1	DUP	3973576	3976277	2702
chr1	DUP	3973576	3976282	2707
chr1	BRK	3976283	3977630	1348
chr1	DUP	3977634	3982447	4814
chr1	DUP	3982444	3988268	5825
chr1	DUP	3986166	3988273	2108
chr1	BRK	3988274	3989749	1476
chr1	DUP	3990736	3991895	1160
chr1	DUP	3991130	3992257	1128
chr1	DUP	3992578	3994345	1768
chr1	DUP	3997595	3999498	1904
chr1	DUP	3999231	4000410	1180
chr1	BRK	4002843	4012968	10126	gene	ID=Osat0288660.1;Source=STRG.232.1.p1;
chr1	BRK	4013231	4014680	1450
chr1	DUP	4015535	4016840	1306
chr1	BRK	4021002	4024297	3296
chr1	BRK	4024421	4026001	1581
chr1	DUP	4026002	4029529	3528
chr1	DUP	4029528	4031093	1566
chr1	DUP	4029530	4041518	11989
chr1	DUP	4041517	4043933	2417
chr1	DUP	4043929	4048723	4795
chr1	BRK	4048724	4053625	4902
chr1	DUP	4053626	4054873	1248
chr1	DUP	4054890	4056451	1562
chr1	DUP	4055237	4056637	1401
chr1	BRK	4056638	4058259	1622
chr1	BRK	4058368	4060824	2457
chr1	BRK	4061532	4063190	1659
chr1	DUP	4065818	4067039	1222
chr1	DUP	4069905	4072124	2220	gene	ID=Osat0288670.1;Source=MAKER_DHR1004456.1;
chr1	BRK	4072125	4086603	14479	gene	ID=Osat0288670.1;Source=MAKER_DHR1004456.1;
chr1	DUP	4086604	4091477	4874	gene	ID=Osat0288680.1;Source=MAKER_DHR1004475.1;
chr1	BRK	4091478	4097178	5701	gene	ID=Osat0288680.1;Source=MAKER_DHR1004475.1;
chr1	BRK	4097454	4098533	1080
chr1	DUP	4098534	4100121	1588	gene	ID=Osat0288700.1;Source=XP_020188490.1_8;
chr1	BRK	4100122	4103405	3284
chr1	BRK	4104599	4106053	1455	gene	ID=Osat0288710.1;Source=MAKER_DHR1004452.1;
chr1	DUP	4106054	4117358	11305	gene	ID=Osat0288710.1;Source=MAKER_DHR1004452.1;
chr1	BRK	4117354	4123418	6065	gene	ID=Osat0288710.1;Source=MAKER_DHR1004452.1;
chr1	SEQ	4117359	4106053	-11305	gene	ID=Osat0288710.1;Source=MAKER_DHR1004452.1;
chr1	DUP	4123419	4125307	1889	gene	ID=Osat0288730.1;Source=RNAseq:STRG.235.2.p2;
chr1	BRK	4125308	4127785	2478	gene	ID=Osat0288730.1;Source=RNAseq:STRG.235.2.p2;
chr1	BRK	4128174	4137874	9701	gene	ID=Osat0288730.1;Source=RNAseq:STRG.235.2.p2;
chr1	BRK	4138082	4140316	2235	gene	ID=Osat0288740.1;Source=RNAseq:STRG.236.1.p2;
chr1	BRK	4140602	4142617	2016
chr1	BRK	4145435	4152752	7318	gene	ID=Osat0288750.1;Source=MAKER_DHR1004473.1;
chr1	DUP	4153944	4155142	1199
chr1	BRK	4155143	4156284	1142
chr1	BRK	4157167	4162958	5792
chr1	BRK	4163171	4165771	2601	gene	ID=Osat0288760.1;Source=MAKER_DHR1004498.1;
chr1	BRK	4166415	4169027	2613	gene	ID=Osat0288760.1;Source=MAKER_DHR1004498.1;
chr1	BRK	4169278	4197057	27780
chr1	DUP	4197059	4198253	1195
chr1	DUP	4197207	4198467	1261
chr1	BRK	4198469	4204916	6448
chr1	INV	4205493	4214082	8590	gene	ID=Osat0288770.1;Source=STRG.240.1.p1;
chr1	BRK	4217482	4219925	2444
chr1	BRK	4221099	4222959	1861
chr1	BRK	4223442	4225087	1646
chr1	BRK	4225252	4230670	5419
chr1	BRK	4232071	4234146	2076	gene	ID=Osat0288780.1;Source=Maker:MAKER_DHR1004472.1;
chr1	DUP	4235051	4236958	1908	gene	ID=Osat0288780.1;Source=Maker:MAKER_DHR1004472.1;
chr1	DUP	4236937	4238353	1417	gene	ID=Osat0288780.1;Source=Maker:MAKER_DHR1004472.1;
chr1	BRK	4238354	4239932	1579	gene	ID=Osat0288780.1;Source=Maker:MAKER_DHR1004472.1;
chr1	DUP	4240796	4244780	3985	gene	ID=Osat0288780.1;Source=Maker:MAKER_DHR1004472.1;
chr1	BRK	4244781	4246019	1239	gene	ID=Osat0288780.1;Source=Maker:MAKER_DHR1004472.1;
chr1	DUP	4246020	4248052	2033	gene	ID=Osat0288780.1;Source=Maker:MAKER_DHR1004472.1;
chr1	DUP	4246020	4248052	2033	gene	ID=Osat0288780.1;Source=Maker:MAKER_DHR1004472.1;
chr1	DUP	4248781	4255664	6884	gene	ID=Osat0288780.1;Source=Maker:MAKER_DHR1004472.1;
chr1	DUP	4248853	4260102	11250	gene	ID=Osat0288780.1;Source=Maker:MAKER_DHR1004472.1;
chr1	DUP	4260103	4261495	1393	gene	ID=Osat0288780.1;Source=Maker:MAKER_DHR1004472.1;
chr1	DUP	4261493	4263176	1684	gene	ID=Osat0288780.1;Source=Maker:MAKER_DHR1004472.1;
chr1	BRK	4265012	4267934	2923	gene	ID=Osat0288780.1;Source=Maker:MAKER_DHR1004472.1;
chr1	BRK	4271893	4283259	11367	gene	ID=Osat0288790.1;Source=MAKER_DHR1004505.1;
chr1	DUP	4284758	4285879	1122
chr1	BRK	4285880	4292691	6812	gene	ID=Osat0288800.1;Source=A01701;
chr1	DUP	4293451	4294781	1331
chr1	BRK	4296053	4297875	1823
chr1	DUP	4297878	4299831	1954
chr1	DUP	4299855	4302240	2386
chr1	BRK	4304412	4308214	3803
chr1	BRK	4308707	4310063	1357
chr1	DUP	4310064	4313986	3923	gene	ID=Osat0288810.1;Source=MAKER_DHR1004504.1;
chr1	BRK	4314398	4316947	2550
chr1	BRK	4317428	4318736	1309	gene	ID=Osat0288820.1;Source=A01705;
chr1	DUP	4318737	4319766	1030	gene	ID=Osat0288820.1;Source=A01705;
chr1	DUP	4320299	4321713	1415	gene	ID=Osat0288820.1;Source=A01705;
chr1	BRK	4322619	4324955	2337
chr1	DUP	4324956	4326108	1153
chr1	BRK	4327735	4329177	1443	gene	ID=Osat0288830.1;Source=XP_015634744.1_15;
chr1	DUP	4329178	4331567	2390
chr1	BRK	4331573	4336205	4633
chr1	DUP	4336984	4338068	1085
chr1	BRK	4340412	4341721	1310
chr1	DUP	4343658	4345319	1662	gene	ID=Osat0288840.1;Source=A01706;
chr1	DUP	4343854	4345327	1474	gene	ID=Osat0288840.1;Source=A01706;
chr1	DUP	4346894	4348072	1179
chr1	DUP	4348161	4349388	1228
chr1	BRK	4351169	4352434	1266
chr1	BRK	4354300	4359571	5272	gene	ID=Osat0288850.1;Source=STRG.242.1.p1;
chr1	DUP	4361923	4364423	2501
chr1	DUP	4362564	4364423	1860
chr1	BRK	4365303	4366943	1641
chr1	DUP	4368409	4369980	1572
chr1	BRK	4371079	4372168	1090
chr1	BRK	4373599	4380077	6479	gene	ID=Osat0288860.1;Source=STRG.243.1.p1;
chr1	BRK	4383636	4385734	2099	gene	ID=Osat0288870.1;Source=MAKER_DHR1004490.1;
chr1	BRK	4386390	4388268	1879	gene	ID=Osat0288870.1;Source=MAKER_DHR1004490.1;
chr1	BRK	4388521	4390885	2365
chr1	BRK	4391116	4392268	1153
chr1	DUP	4393137	4395600	2464
chr1	DUP	4398229	4400654	2426
chr1	DUP	4401396	4402455	1060
chr1	DUP	4406758	4408445	1688	gene	ID=Osat0288880.1;Source=MAKER_DHR1004474.1;
chr1	DUP	4406759	4408544	1786	gene	ID=Osat0288880.1;Source=MAKER_DHR1004474.1;
chr1	DUP	4408602	4409899	1298	gene	ID=Osat0288880.1;Source=MAKER_DHR1004474.1;
chr1	DUP	4410330	4421567	11238	gene	ID=Osat0288880.1;Source=MAKER_DHR1004474.1;
chr1	DUP	4412881	4422305	9425	gene	ID=Osat0288880.1;Source=MAKER_DHR1004474.1;
chr1	DUP	4422305	4423449	1145	gene	ID=Osat0288880.1;Source=MAKER_DHR1004474.1;
chr1	DUP	4422337	4426824	4488	gene	ID=Osat0288880.1;Source=MAKER_DHR1004474.1;
chr1	DUP	4423601	4427054	3454	gene	ID=Osat0288880.1;Source=MAKER_DHR1004474.1;
chr1	BRK	4430373	4432174	1802	gene	ID=Osat0288880.1;Source=MAKER_DHR1004474.1;
chr1	DUP	4432175	4433883	1709	gene	ID=Osat0288880.1;Source=MAKER_DHR1004474.1;
chr1	DUP	4432177	4434044	1868	gene	ID=Osat0288880.1;Source=MAKER_DHR1004474.1;
chr1	DUP	4441144	4443015	1872	gene	ID=Osat0288880.1;Source=MAKER_DHR1004474.1;
chr1	BRK	4444886	4449183	4298	gene	ID=Osat0288880.1;Source=MAKER_DHR1004474.1;
chr1	DUP	4450355	4451551	1197
chr1	BRK	4451552	4454009	2458
chr1	DUP	4454312	4457076	2765
chr1	DUP	4455948	4459561	3614
chr1	DUP	4457245	4459561	2317
chr1	DUP	4459567	4461724	2158
chr1	BRK	4462520	4465664	3145	gene	ID=Osat0288900.1;Source=MAKER_DHR1004464.1;
chr1	BRK	4468211	4470556	2346
chr1	DUP	4471507	4473098	1592
chr1	BRK	4473099	4478698	5600
chr1	BRK	4479218	4480289	1072
chr1	DUP	4480290	4481352	1063	gene	ID=Osat0288910.1;Source=XP_025827257.1_9;
chr1	BRK	4483223	4484523	1301
chr1	BRK	4484616	4487737	3122
chr1	INV	4488097	4489524	1428
chr1	DUP	4489996	4491348	1353
chr1	DUP	4491350	4492384	1035
chr1	DUP	4491365	4492389	1025
chr1	BRK	4493331	4494610	1280
chr1	BRK	4494990	4496878	1889
chr1	DUP	4502215	4503914	1700
chr1	DUP	4505186	4507868	2683
chr1	DUP	4511441	4518666	7226	gene	ID=Osat0288920.1;Source=MAKER_DHR1004468.1;
chr1	DUP	4518665	4530434	11770	gene	ID=Osat0288920.1;Source=MAKER_DHR1004468.1;
chr1	DUP	4527567	4530440	2874	gene	ID=Osat0288920.1;Source=MAKER_DHR1004468.1;
chr1	DUP	4530456	4533794	3339	gene	ID=Osat0288920.1;Source=MAKER_DHR1004468.1;
chr1	DUP	4537556	4545984	8429
chr1	DUP	4537939	4548849	10911
chr1	DUP	4597733	4607068	9336
chr1	DUP	4601141	4609694	8554
chr1	DUP	4642337	4643500	1164	gene	ID=Osat0288930.1;Source=MAKER_DHR1004469.1;
chr1	DUP	4642777	4644346	1570	gene	ID=Osat0288930.1;Source=MAKER_DHR1004469.1;
chr1	DUP	4728033	4732458	4426
chr1	DUP	4732494	4733560	1067
chr1	DUP	4733273	4736388	3116
chr1	DUP	4770190	4774765	4576
chr1	DUP	4796927	4797929	1003
chr1	DUP	4797930	4809695	11766
chr1	DUP	4809696	4811667	1972
chr1	DUP	4824284	4825794	1511
chr1	DUP	4936643	4938736	2094
chr1	DUP	4937726	4939426	1701
chr1	DUP	4963173	4964582	1410
chr1	DUP	4965857	4967717	1861
chr1	DUP	4965931	4968575	2645
chr1	DUP	4973074	4974620	1547
chr1	DUP	4973349	4975833	2485
chr1	DUP	4976034	4978023	1990
chr1	DUP	4978013	4980858	2846
chr1	DUP	4980494	4982627	2134
chr1	DUP	4981390	4982743	1354
chr1	DUP	4996477	4999431	2955
chr1	DUP	5008020	5010621	2602
chr1	DUP	5008020	5010632	2613
chr1	DUP	5012104	5014424	2321
chr1	DUP	5012396	5016706	4311
chr1	DUP	5014694	5017300	2607
chr1	DUP	5018599	5027202	8604
chr1	DUP	5027206	5030182	2977
chr1	DUP	5028050	5030184	2135
chr1	DUP	5030186	5034222	4037
chr1	DUP	5035685	5037955	2271
chr1	BRK	5037956	5042205	4250	gene	ID=Osat0289100.1;Source=MAKER_DHR1004496.1;
chr1	SEQ	5044646	5045754	1109
chr1	BRK	5049176	5050476	1301
chr1	BRK	5051063	5052068	1006
chr1	BRK	5053561	5054787	1227
chr1	DUP	5058120	5059451	1332
chr1	DUP	5068844	5069942	1099
chr1	DUP	5070518	5071839	1322
chr1	DUP	5072978	5075312	2335
chr1	DUP	5077961	5079467	1507
chr1	DUP	5078434	5079473	1040
chr1	BRK	5081959	5083348	1390
chr1	BRK	5083671	5086030	2360
chr1	BRK	5086220	5087536	1317
chr1	DUP	5087537	5094016	6480
chr1	DUP	5092109	5094210	2102
chr1	DUP	5095049	5099390	4342
chr1	DUP	5095100	5099394	4295
chr1	DUP	5103738	5105559	1822
chr1	DUP	5105560	5107230	1671
chr1	DUP	5107270	5116097	8828
chr1	DUP	5116144	5117291	1148
chr1	DUP	5117287	5118779	1493
chr1	DUP	5118677	5120567	1891
chr1	DUP	5119173	5120615	1443
chr1	DUP	5120628	5122310	1683
chr1	DUP	5121130	5124730	3601
chr1	DUP	5127140	5128986	1847
chr1	DUP	5127544	5128986	1443
chr1	BRK	5131581	5132840	1260
chr1	BRK	5133084	5136052	2969
chr1	DUP	5137686	5138966	1281
chr1	DUP	5140213	5141607	1395
chr1	BRK	5142930	5147853	4924	gene	ID=Osat0289130.1;Source=0_521.path1.gene4;
chr1	BRK	5148054	5149297	1244	gene	ID=Osat0289130.1;Source=0_521.path1.gene4;
chr1	BRK	5150082	5152127	2046	gene	ID=Osat0289130.1;Source=0_521.path1.gene4;
chr1	BRK	5152311	5153334	1024
chr1	BRK	5154443	5158899	4457
chr1	DUP	5161706	5163327	1622
chr1	BRK	5164513	5165762	1250
chr1	BRK	5166198	5168181	1984
chr1	BRK	5168829	5173492	4664	gene	ID=Osat0289140.1;Source=MAKER_DHR1004484.1;
chr1	BRK	5174158	5175551	1394	gene	ID=Osat0289140.1;Source=MAKER_DHR1004484.1;
chr1	BRK	5175722	5178835	3114
chr1	BRK	5180147	5181765	1619
chr1	DUP	5181766	5183048	1283
chr1	DUP	5182416	5184715	2300
chr1	DUP	5183691	5184715	1025
chr1	BRK	5184716	5186775	2060
chr1	DUP	5187325	5188407	1083
chr1	DUP	5188814	5190493	1680
chr1	DUP	5190499	5195735	5237
chr1	DUP	5195736	5197266	1531
chr1	DUP	5197266	5198708	1443
chr1	DUP	5197267	5199531	2265
chr1	DUP	5211206	5212944	1739
chr1	DUP	5214454	5215535	1082
chr1	DUP	5225766	5226775	1010	gene	ID=Osat0289150.1;Source=MAKER_DHR1004506.1;
chr1	BRK	5226776	5228127	1352	gene	ID=Osat0289150.1;Source=MAKER_DHR1004506.1;
chr1	DUP	5232755	5235421	2667	gene	ID=Osat0289150.1;Source=MAKER_DHR1004506.1;
chr1	DUP	5235736	5236934	1199	gene	ID=Osat0289150.1;Source=MAKER_DHR1004506.1;
chr1	DUP	5257586	5262892	5307
chr1	DUP	5257702	5262998	5297
chr1	DUP	5265987	5267135	1149
chr1	DUP	5265993	5268419	2427
chr1	DUP	5273720	5275797	2078
chr1	DUP	5275182	5278427	3246
chr1	DUP	5277663	5279473	1811
chr1	DUP	5279239	5280534	1296
chr1	DUP	5308550	5312134	3585
chr1	DUP	5311722	5314030	2309
chr1	DUP	5317698	5321546	3849
chr1	DUP	5320433	5321903	1471
chr1	DUP	5321895	5326952	5058
chr1	DUP	5350083	5351758	1676
chr1	DUP	5464327	5466058	1732	gene	ID=Osat0289240.1;Source=MAKER_DHR1004499.1;
chr1	DUP	5664801	5667866	3066	gene	ID=Osat0289360.1;Source=RNAseq1:STRG.49.1.p4;
chr1	DUP	5694540	5699212	4673	gene	ID=Osat0289390.1;Source=MAKER_DHR1004536.1;
chr1	DUP	5714740	5718043	3304	gene	ID=Osat0289420.1;Source=MAKER_DHR1004535.1;
chr1	DUP	5718464	5721216	2753	gene	ID=Osat0289420.1;Source=MAKER_DHR1004535.1;
chr1	DUP	5718883	5721228	2346	gene	ID=Osat0289420.1;Source=MAKER_DHR1004535.1;
chr1	DUP	5737787	5742165	4379	gene	ID=Osat0289450.1;Source=MAKER_DHR1004570.1;
chr1	DUP	5743394	5745417	2024
chr1	DUP	5745411	5747802	2392
chr1	DUP	5747001	5748144	1144
chr1	DUP	5748067	5750645	2579
chr1	DUP	5748430	5750648	2219
chr1	DUP	5750647	5753748	3102
chr1	DUP	5750649	5753782	3134
chr1	DUP	5753782	5755993	2212
chr1	DUP	5754555	5756065	1511
chr1	DUP	5757880	5760263	2384
chr1	DUP	5761031	5762181	1151	gene	ID=Osat0289470.1;Source=MAKER_DHR1004534.1;
chr1	DUP	5762181	5763464	1284	gene	ID=Osat0289470.1;Source=MAKER_DHR1004534.1;
chr1	DUP	5763464	5765202	1739	gene	ID=Osat0289470.1;Source=MAKER_DHR1004534.1;
chr1	DUP	5763465	5766219	2755	gene	ID=Osat0289470.1;Source=MAKER_DHR1004534.1;
chr1	DUP	5766523	5767716	1194	gene	ID=Osat0289470.1;Source=MAKER_DHR1004534.1;
chr1	DUP	5767716	5770718	3003	gene	ID=Osat0289470.1;Source=MAKER_DHR1004534.1;
chr1	DUP	5768798	5771514	2717	gene	ID=Osat0289470.1;Source=MAKER_DHR1004534.1;
chr1	DUP	5771432	5777121	5690	gene	ID=Osat0289470.1;Source=MAKER_DHR1004534.1;
chr1	DUP	5777101	5779718	2618	gene	ID=Osat0289470.1;Source=MAKER_DHR1004534.1;
chr1	DUP	5779717	5781038	1322	gene	ID=Osat0289470.1;Source=MAKER_DHR1004534.1;
chr1	DUP	5781035	5782388	1354	gene	ID=Osat0289470.1;Source=MAKER_DHR1004534.1;
chr1	DUP	5781081	5782970	1890	gene	ID=Osat0289470.1;Source=MAKER_DHR1004534.1;
chr1	BRK	5783788	5791975	8188
chr1	DUP	5791976	5793181	1206
chr1	BRK	5793182	5795343	2162
chr1	DUP	5796674	5797867	1194
chr1	BRK	5798274	5799326	1053
chr1	BRK	5800720	5802251	1532
chr1	DUP	5802252	5805084	2833
chr1	DUP	5803785	5805087	1303
chr1	DUP	5951661	5952866	1206
chr1	DUP	5952867	5960137	7271
chr1	DUP	5957308	5963466	6159
chr1	DUP	5961718	5964594	2877
chr1	DUP	5990372	5992262	1891
chr1	DUP	5990373	5993354	2982
chr1	DUP	6000849	6003124	2276
chr1	DUP	6020310	6022241	1932
chr1	DUP	6020576	6023016	2441
chr1	DUP	6025341	6026443	1103
chr1	DUP	6025719	6027384	1666
chr1	DUP	6032479	6033876	1398
chr1	DUP	6032480	6033993	1514
chr1	GAP	6042686	6049808	7123	gene	ID=Osat0289600.1;Source=MAKER_DHR1004519.1;
chr1	DUP	6089678	6091588	1911	gene	ID=Osat0289650.1;Source=MAKER_DHR1004557.1;
chr1	DUP	6091163	6093112	1950	gene	ID=Osat0289650.1;Source=MAKER_DHR1004557.1;
chr1	DUP	6093998	6095119	1122	gene	ID=Osat0289650.1;Source=MAKER_DHR1004557.1;
chr1	DUP	6094276	6095911	1636	gene	ID=Osat0289650.1;Source=MAKER_DHR1004557.1;
chr1	DUP	6100503	6103376	2874
chr1	DUP	6123617	6126472	2856
chr1	DUP	6124847	6126476	1630
chr1	DUP	6274101	6276794	2694	gene	ID=Osat0289770.1;Source=MAKER_DHR1004537.1;
chr1	DUP	6282493	6285352	2860	gene	ID=Osat0289770.1;Source=MAKER_DHR1004537.1;
chr1	DUP	6283615	6289825	6211	gene	ID=Osat0289770.1;Source=MAKER_DHR1004537.1;
chr1	DUP	6285880	6294287	8408	gene	ID=Osat0289770.1;Source=MAKER_DHR1004537.1;
chr1	DUP	6295961	6297220	1260	gene	ID=Osat0289770.1;Source=MAKER_DHR1004537.1;
chr1	DUP	6297067	6298919	1853	gene	ID=Osat0289770.1;Source=MAKER_DHR1004537.1;
chr1	DUP	6301537	6303395	1859	gene	ID=Osat0289770.1;Source=MAKER_DHR1004537.1;
chr1	DUP	6302568	6303954	1387	gene	ID=Osat0289770.1;Source=MAKER_DHR1004537.1;
chr1	DUP	6322907	6324300	1394
chr1	DUP	6323902	6325330	1429
chr1	DUP	6340105	6342687	2583
chr1	DUP	6434527	6436351	1825
chr1	DUP	6492070	6496358	4289
chr1	DUP	6498353	6502504	4152
chr1	DUP	6499295	6503212	3918
chr1	DUP	6510238	6516643	6406	gene	ID=Osat0289860.1;Source=MAKER_DHR1004545.1;
chr1	DUP	6511382	6516645	5264	gene	ID=Osat0289860.1;Source=MAKER_DHR1004545.1;
chr1	DUP	6516645	6522788	6144	gene	ID=Osat0289860.1;Source=MAKER_DHR1004545.1;
chr1	DUP	6516676	6523774	7099	gene	ID=Osat0289860.1;Source=MAKER_DHR1004545.1;
chr1	DUP	6523504	6525715	2212	gene	ID=Osat0289860.1;Source=MAKER_DHR1004545.1;
chr1	DUP	6530304	6531938	1635	gene	ID=Osat0289870.1;Source=MAKER_DHR1004543.1;
chr1	DUP	6531939	6533989	2051	gene	ID=Osat0289870.1;Source=MAKER_DHR1004543.1;
chr1	DUP	6533983	6543148	9166	gene	ID=Osat0289870.1;Source=MAKER_DHR1004543.1;
chr1	DUP	6540265	6543148	2884	gene	ID=Osat0289870.1;Source=MAKER_DHR1004543.1;
chr1	DUP	6543149	6544510	1362	gene	ID=Osat0289870.1;Source=MAKER_DHR1004543.1;
chr1	DUP	6557359	6559185	1827	gene	ID=Osat0289870.1;Source=MAKER_DHR1004543.1;
chr1	DUP	6559184	6560229	1046	gene	ID=Osat0289870.1;Source=MAKER_DHR1004543.1;
chr1	DUP	6561408	6562837	1430	gene	ID=Osat0289870.1;Source=MAKER_DHR1004543.1;
chr1	DUP	6561534	6563370	1837	gene	ID=Osat0289870.1;Source=MAKER_DHR1004543.1;
chr1	DUP	6563366	6565248	1883	gene	ID=Osat0289870.1;Source=MAKER_DHR1004543.1;
chr1	DUP	6565249	6568108	2860	gene	ID=Osat0289870.1;Source=MAKER_DHR1004543.1;
chr1	DUP	6569301	6572297	2997	gene	ID=Osat0289870.1;Source=MAKER_DHR1004543.1;
chr1	DUP	6570017	6581301	11285	gene	ID=Osat0289870.1;Source=MAKER_DHR1004543.1;
chr1	DUP	6577423	6581301	3879	gene	ID=Osat0289870.1;Source=MAKER_DHR1004543.1;
chr1	DUP	6581302	6583946	2645	gene	ID=Osat0289870.1;Source=MAKER_DHR1004543.1;
chr1	JMP	6583947	6582692	-1254	gene	ID=Osat0289870.1;Source=MAKER_DHR1004543.1;
chr1	DUP	6586858	6588772	1915	gene	ID=Osat0289870.1;Source=MAKER_DHR1004543.1;
chr1	DUP	6587049	6589890	2842	gene	ID=Osat0289870.1;Source=MAKER_DHR1004543.1;
chr1	DUP	6589889	6595730	5842	gene	ID=Osat0289870.1;Source=MAKER_DHR1004543.1;
chr1	DUP	6593580	6595830	2251	gene	ID=Osat0289870.1;Source=MAKER_DHR1004543.1;
chr1	DUP	6596507	6598236	1730	gene	ID=Osat0289870.1;Source=MAKER_DHR1004543.1;
chr1	DUP	6633613	6638355	4743
chr1	DUP	6637244	6638430	1187
chr1	DUP	6643604	6645950	2347
chr1	DUP	6644140	6645950	1811
chr1	DUP	6645951	6648159	2209
chr1	DUP	6655094	6658500	3407
chr1	BRK	6669794	6671277	1484	gene	ID=Osat0289900.1;Source=STRG.365.1.p1;
chr1	DUP	6673542	6676031	2490
chr1	DUP	6675672	6677213	1542
chr1	GAP	6682246	6687616	5371	gene	ID=Osat0289910.1;Source=RNAseq:STRG.367.3.p3;
chr1	DUP	6693889	6696866	2978
chr1	DUP	6694713	6696866	2154
chr1	DUP	6696867	6698696	1830
chr1	DUP	6696867	6698696	1830
chr1	DUP	6699515	6702431	2917
chr1	DUP	6702432	6704208	1777
chr1	DUP	6702599	6705555	2957
chr1	DUP	6705556	6706865	1310
chr1	DUP	6706863	6710736	3874
chr1	DUP	6710735	6722882	12148
chr1	DUP	6724131	6729072	4942	gene	ID=Osat0289920.1;Source=MAKER_DHR1004546.1;
chr1	DUP	6726516	6729221	2706	gene	ID=Osat0289920.1;Source=MAKER_DHR1004546.1;
chr1	DUP	6729662	6731602	1941	gene	ID=Osat0289920.1;Source=MAKER_DHR1004546.1;
chr1	DUP	6731756	6735049	3294	gene	ID=Osat0289920.1;Source=MAKER_DHR1004546.1;
chr1	DUP	6737226	6741614	4389	gene	ID=Osat0289940.1;Source=RNAseq:STRG.368.1.p2;
chr1	DUP	6738801	6741614	2814	gene	ID=Osat0289940.1;Source=RNAseq:STRG.368.1.p2;
chr1	BRK	6742207	6746978	4772
chr1	DUP	6752576	6756089	3514	gene	ID=Osat0289960.1;Source=RNAseq:STRG.370.1.p2;
chr1	DUP	6773518	6784763	11246	gene	ID=Osat0289990.1;Source=MAKER_DHR1004547.1;
chr1	DUP	6790374	6793366	2993
chr1	DUP	6897774	6898973	1200
chr1	DUP	6898868	6901461	2594
chr1	DUP	6901791	6905166	3376
chr1	DUP	6905962	6907674	1713
chr1	DUP	6906078	6907674	1597
chr1	DUP	6907675	6915000	7326	gene	ID=Osat0290030.1;Source=MAKER_DHR1004544.1;
chr1	DUP	6914996	6919438	4443	gene	ID=Osat0290030.1;Source=MAKER_DHR1004544.1;
chr1	DUP	6934657	6938505	3849	gene	ID=Osat0290030.1;Source=MAKER_DHR1004544.1;
chr1	DUP	6936126	6940728	4603	gene	ID=Osat0290030.1;Source=MAKER_DHR1004544.1;
chr1	DUP	6941300	6945148	3849	gene	ID=Osat0290030.1;Source=MAKER_DHR1004544.1;
chr1	DUP	6942771	6947362	4592	gene	ID=Osat0290030.1;Source=MAKER_DHR1004544.1;
chr1	DUP	6945764	6947480	1717	gene	ID=Osat0290030.1;Source=MAKER_DHR1004544.1;
chr1	DUP	6947941	6951803	3863	gene	ID=Osat0290030.1;Source=MAKER_DHR1004544.1;
chr1	DUP	6949415	6954019	4605	gene	ID=Osat0290030.1;Source=MAKER_DHR1004544.1;
chr1	DUP	6954598	6956453	1856	gene	ID=Osat0290030.1;Source=MAKER_DHR1004544.1;
chr1	DUP	6956452	6959094	2643	gene	ID=Osat0290030.1;Source=MAKER_DHR1004544.1;
chr1	DUP	6959195	6961148	1954	gene	ID=Osat0290030.1;Source=MAKER_DHR1004544.1;
chr1	DUP	6960258	6965415	5158	gene	ID=Osat0290030.1;Source=MAKER_DHR1004544.1;
chr1	DUP	6961893	6966924	5032	gene	ID=Osat0290030.1;Source=MAKER_DHR1004544.1;
chr1	DUP	6967597	6971759	4163	gene	ID=Osat0290030.1;Source=MAKER_DHR1004544.1;
chr1	DUP	6975606	6978407	2802	gene	ID=Osat0290030.1;Source=MAKER_DHR1004544.1;
chr1	DUP	6976586	6978957	2372	gene	ID=Osat0290030.1;Source=MAKER_DHR1004544.1;
chr1	DUP	6978979	6983568	4590	gene	ID=Osat0290030.1;Source=MAKER_DHR1004544.1;
chr1	DUP	6981189	6985039	3851	gene	ID=Osat0290030.1;Source=MAKER_DHR1004544.1;
chr1	DUP	6984238	6985350	1113	gene	ID=Osat0290030.1;Source=MAKER_DHR1004544.1;
chr1	DUP	6987216	6990089	2874
chr1	DUP	6987895	6990994	3100
chr1	DUP	7045369	7047399	2031	gene	ID=Osat0290060.1;Source=XP_025792681.1_2;
chr1	DUP	7045369	7047460	2092	gene	ID=Osat0290060.1;Source=XP_025792681.1_2;
chr1	DUP	7079992	7083853	3862
chr1	DUP	7157390	7168683	11294
chr1	DUP	7163741	7170327	6587
chr1	DUP	7283049	7290288	7240
chr1	DUP	7288578	7295030	6453
chr1	DUP	7295161	7297868	2708
chr1	DUP	7297869	7301928	4060
chr1	DUP	7301928	7305080	3153
chr1	DUP	7305080	7309925	4846
chr1	DUP	7305200	7309925	4726
chr1	DUP	7309926	7311263	1338
chr1	DUP	7311053	7314208	3156
chr1	DUP	7312765	7314212	1448
chr1	DUP	7314214	7316075	1862
chr1	DUP	7316075	7317132	1058
chr1	DUP	7316786	7328067	11282
chr1	DUP	7328067	7333506	5440
chr1	DUP	7330850	7335356	4507
chr1	DUP	7334115	7336841	2727
chr1	DUP	7336023	7337950	1928
chr1	DUP	7343261	7344903	1643
chr1	DUP	7344902	7346950	2049
chr1	DUP	7346945	7350366	3422
chr1	DUP	7351312	7353258	1947
chr1	INV	7353259	7351477	-1781
chr1	DUP	7354773	7357241	2469
chr1	INV	7357242	7355999	-1242
chr1	DUP	7363262	7365086	1825	gene	ID=Osat0290170.1;Source=MAKER_DHR1004539.1;
chr1	DUP	7363263	7366552	3290	gene	ID=Osat0290170.1;Source=MAKER_DHR1004539.1;
chr1	DUP	7366332	7368063	1732	gene	ID=Osat0290170.1;Source=MAKER_DHR1004539.1;
chr1	DUP	7368321	7370128	1808	gene	ID=Osat0290170.1;Source=MAKER_DHR1004539.1;
chr1	DUP	7369085	7371616	2532	gene	ID=Osat0290170.1;Source=MAKER_DHR1004539.1;
chr1	DUP	7372768	7377460	4693	gene	ID=Osat0290170.1;Source=MAKER_DHR1004539.1;
chr1	DUP	7373653	7380135	6483	gene	ID=Osat0290170.1;Source=MAKER_DHR1004539.1;
chr1	DUP	7459308	7460653	1346
chr1	DUP	7461241	7466666	5426
chr1	SEQ	7483019	7485199	2181
chr1	SEQ	7486564	7488314	1751
chr1	DUP	7544638	7548967	4330	gene	ID=Osat0290310.1;Source=MAKER_DHR1004629.1;
chr1	DUP	7549349	7553302	3954	gene	ID=Osat0290310.1;Source=MAKER_DHR1004629.1;
chr1	DUP	7550946	7560008	9063	gene	ID=Osat0290310.1;Source=MAKER_DHR1004629.1;
chr1	DUP	7554325	7562208	7884	gene	ID=Osat0290310.1;Source=MAKER_DHR1004629.1;
chr1	DUP	7562209	7566024	3816	gene	ID=Osat0290310.1;Source=MAKER_DHR1004629.1;
chr1	DUP	7566024	7568849	2826	gene	ID=Osat0290310.1;Source=MAKER_DHR1004629.1;
chr1	DUP	7568849	7571450	2602	gene	ID=Osat0290310.1;Source=MAKER_DHR1004629.1;
chr1	DUP	7568850	7572540	3691	gene	ID=Osat0290310.1;Source=MAKER_DHR1004629.1;
chr1	DUP	7573212	7575533	2322	gene	ID=Osat0290310.1;Source=MAKER_DHR1004629.1;
chr1	DUP	7573567	7577368	3802	gene	ID=Osat0290310.1;Source=MAKER_DHR1004629.1;
chr1	DUP	7575815	7578842	3028	gene	ID=Osat0290310.1;Source=MAKER_DHR1004629.1;
chr1	DUP	7580008	7581007	1000	gene	ID=Osat0290310.1;Source=MAKER_DHR1004629.1;
chr1	DUP	7618934	7625663	6730	gene	ID=Osat0290350.1;Source=Maker:MAKER_DHR1004614.1;
chr1	DUP	7625663	7628625	2963	gene	ID=Osat0290350.1;Source=Maker:MAKER_DHR1004614.1;
chr1	DUP	7628490	7630827	2338	gene	ID=Osat0290350.1;Source=Maker:MAKER_DHR1004614.1;
chr1	DUP	7633262	7635592	2331	gene	ID=Osat0290350.1;Source=Maker:MAKER_DHR1004614.1;
chr1	DUP	7635181	7638154	2974	gene	ID=Osat0290350.1;Source=Maker:MAKER_DHR1004614.1;
chr1	DUP	7636406	7638162	1757	gene	ID=Osat0290350.1;Source=Maker:MAKER_DHR1004614.1;
chr1	DUP	7638157	7639710	1554	gene	ID=Osat0290350.1;Source=Maker:MAKER_DHR1004614.1;
chr1	DUP	7639704	7641358	1655	gene	ID=Osat0290350.1;Source=Maker:MAKER_DHR1004614.1;
chr1	DUP	7651375	7652813	1439	gene	ID=Osat0290350.1;Source=Maker:MAKER_DHR1004614.1;
chr1	DUP	7651938	7652956	1019	gene	ID=Osat0290350.1;Source=Maker:MAKER_DHR1004614.1;
chr1	BRK	7653841	7655574	1734	gene	ID=Osat0290350.1;Source=Maker:MAKER_DHR1004614.1;
chr1	BRK	7656877	7658002	1126	gene	ID=Osat0290350.1;Source=Maker:MAKER_DHR1004614.1;
chr1	DUP	7658220	7659668	1449	gene	ID=Osat0290360.1;Source=MAKER_DHR1004631.1;
chr1	DUP	7661011	7662341	1331	gene	ID=Osat0290360.1;Source=MAKER_DHR1004631.1;
chr1	DUP	7661251	7662711	1461	gene	ID=Osat0290360.1;Source=MAKER_DHR1004631.1;
chr1	DUP	7663614	7666824	3211	gene	ID=Osat0290360.1;Source=MAKER_DHR1004631.1;
chr1	DUP	7666819	7678866	12048	gene	ID=Osat0290360.1;Source=MAKER_DHR1004631.1;
chr1	DUP	7679394	7681268	1875	gene	ID=Osat0290360.1;Source=MAKER_DHR1004631.1;
chr1	DUP	7684272	7686102	1831	gene	ID=Osat0290360.1;Source=MAKER_DHR1004631.1;
chr1	DUP	7686102	7691069	4968	gene	ID=Osat0290360.1;Source=MAKER_DHR1004631.1;
chr1	DUP	7691062	7692875	1814
chr1	DUP	7691254	7694242	2989
chr1	DUP	7693760	7694894	1135
chr1	DUP	7694905	7697901	2997
chr1	DUP	7695618	7698957	3340
chr1	DUP	7698959	7700742	1784
chr1	DUP	7701438	7709364	7927
chr1	DUP	7710485	7712293	1809
chr1	DUP	7711221	7712329	1109
chr1	DUP	7712374	7713605	1232
chr1	DUP	7713618	7715035	1418
chr1	DUP	7715031	7716199	1169
chr1	DUP	7715279	7717250	1972
chr1	DUP	7717251	7719292	2042
chr1	DUP	7717777	7719923	2147
chr1	DUP	7719652	7720667	1016
chr1	DUP	7720720	7726771	6052
chr1	DUP	7726773	7728022	1250
chr1	DUP	7728021	7729861	1841
chr1	DUP	7729415	7731773	2359
chr1	DUP	7731756	7733530	1775
chr1	DUP	7733531	7744014	10484
chr1	DUP	7743735	7745887	2153
chr1	DUP	7747166	7749263	2098
chr1	DUP	7749264	7750308	1045
chr1	DUP	7750165	7752471	2307
chr1	DUP	7751361	7754250	2890
chr1	DUP	7753840	7759202	5363
chr1	DUP	7759203	7762493	3291
chr1	DUP	7761147	7764401	3255
chr1	DUP	7763756	7766872	3117
chr1	DUP	7765456	7766878	1423
chr1	DUP	7766875	7770505	3631
chr1	DUP	7770843	7772630	1788
chr1	INV	7772631	7771110	-1520
chr1	DUP	7784814	7787696	2883
chr1	DUP	7785742	7788251	2510
chr1	DUP	7792653	7801895	9243
chr1	DUP	7797118	7804403	7286
chr1	DUP	7804405	7806002	1598
chr1	DUP	7807369	7808875	1507
chr1	DUP	7808496	7809955	1460
chr1	DUP	7810739	7812423	1685
chr1	DUP	7813077	7817360	4284
chr1	DUP	7817360	7819246	1887
chr1	DUP	7821428	7823448	2021
chr1	DUP	7824086	7826496	2411
chr1	DUP	7826496	7828495	2000
chr1	DUP	7826935	7830546	3612
chr1	DUP	7830741	7831827	1087
chr1	DUP	7833021	7835739	2719
chr1	DUP	7835739	7837009	1271
chr1	DUP	7836212	7843641	7430
chr1	DUP	7839640	7846201	6562
chr1	DUP	7846200	7850396	4197
chr1	DUP	7850185	7853324	3140
chr1	DUP	7850688	7853324	2637
chr1	DUP	7854107	7855525	1419
chr1	DUP	7854110	7855525	1416
chr1	DUP	7855526	7857571	2046
chr1	DUP	7855526	7857619	2094
chr1	DUP	7857619	7860458	2840
chr1	DUP	7860454	7861768	1315
chr1	DUP	7860901	7863048	2148
chr1	DUP	7863556	7866941	3386
chr1	DUP	7867455	7869503	2049
chr1	DUP	7868230	7869557	1328
chr1	DUP	7870286	7874558	4273
chr1	DUP	7870289	7875326	5038
chr1	DUP	7875881	7878028	2148
chr1	DUP	7876795	7878034	1240
chr1	DUP	7878397	7879711	1315
chr1	DUP	7879285	7880798	1514
chr1	BRK	7880799	7882727	1929	gene	ID=Osat0290380.1;Source=RNAseq:STRG.394.4.p3;
chr1	DUP	7882728	7883734	1007	gene	ID=Osat0290380.1;Source=RNAseq:STRG.394.4.p3;
chr1	DUP	7884441	7886630	2190	gene	ID=Osat0290380.1;Source=RNAseq:STRG.394.4.p3;
chr1	DUP	7886807	7887926	1120	gene	ID=Osat0290380.1;Source=RNAseq:STRG.394.4.p3;
chr1	DUP	7890634	7900968	10335
chr1	DUP	7899518	7900968	1451
chr1	DUP	7902333	7903598	1266
chr1	DUP	7904228	7906122	1895
chr1	DUP	7904229	7906385	2157
chr1	DUP	7907023	7909577	2555
chr1	DUP	7909574	7911373	1800
chr1	DUP	7909578	7912387	2810
chr1	DUP	7912386	7913653	1268
chr1	DUP	7913184	7915226	2043
chr1	DUP	7914942	7916988	2047
chr1	DUP	7916350	7917939	1590
chr1	DUP	7918283	7920215	1933
chr1	DUP	7919578	7921166	1589
chr1	DUP	7921165	7922298	1134
chr1	DUP	7923122	7924133	1012
chr1	DUP	7924414	7927820	3407
chr1	DUP	7925971	7927822	1852
chr1	DUP	7927822	7928888	1067
chr1	DUP	7927823	7928888	1066
chr1	DUP	7929681	7930727	1047
chr1	BRK	7930728	7932605	1878
chr1	DUP	7933202	7934602	1401
chr1	DUP	7945329	7946447	1119
chr1	DUP	7946184	7948160	1977
chr1	DUP	7947001	7948870	1870
chr1	DUP	7956036	7958646	2611
chr1	DUP	7957952	7960137	2186
chr1	DUP	7960134	7961530	1397
chr1	DUP	7985938	7986971	1034
chr1	DUP	8000856	8002429	1574
chr1	DUP	8001935	8004590	2656
chr1	DUP	8003150	8004593	1444
chr1	DUP	8004738	8005943	1206
chr1	SEQ	8008306	8012799	4494
chr1	DUP	8029237	8030515	1279
chr1	DUP	8038851	8043919	5069
chr1	DUP	8059703	8063587	3885	gene	ID=Osat0290430.1;Source=MAKER_DHR1004615.1;
chr1	DUP	8107293	8110089	2797	gene	ID=Osat0290450.1;Source=MAKER_DHR1004618.1;
chr1	DUP	8109079	8111025	1947	gene	ID=Osat0290450.1;Source=MAKER_DHR1004618.1;
chr1	DUP	8110239	8111833	1595	gene	ID=Osat0290450.1;Source=MAKER_DHR1004618.1;
chr1	DUP	8113203	8114338	1136	gene	ID=Osat0290450.1;Source=MAKER_DHR1004618.1;
chr1	DUP	8114193	8116006	1814	gene	ID=Osat0290450.1;Source=MAKER_DHR1004618.1;
chr1	DUP	8116821	8119735	2915	gene	ID=Osat0290450.1;Source=MAKER_DHR1004618.1;
chr1	DUP	8120792	8125461	4670	gene	ID=Osat0290450.1;Source=MAKER_DHR1004618.1;
chr1	DUP	8122321	8125461	3141	gene	ID=Osat0290450.1;Source=MAKER_DHR1004618.1;
chr1	DUP	8126237	8127846	1610	gene	ID=Osat0290450.1;Source=MAKER_DHR1004618.1;
chr1	DUP	8128185	8129902	1718	gene	ID=Osat0290450.1;Source=MAKER_DHR1004618.1;
chr1	DUP	8128812	8130548	1737	gene	ID=Osat0290450.1;Source=MAKER_DHR1004618.1;
chr1	DUP	8130597	8138870	8274	gene	ID=Osat0290450.1;Source=MAKER_DHR1004618.1;
chr1	DUP	8132510	8139848	7339	gene	ID=Osat0290450.1;Source=MAKER_DHR1004618.1;
chr1	DUP	8141002	8142515	1514	gene	ID=Osat0290450.1;Source=MAKER_DHR1004618.1;
chr1	DUP	8142274	8144210	1937	gene	ID=Osat0290450.1;Source=MAKER_DHR1004618.1;
chr1	DUP	8144206	8145614	1409	gene	ID=Osat0290450.1;Source=MAKER_DHR1004618.1;
chr1	DUP	8146651	8147835	1185	gene	ID=Osat0290450.1;Source=MAKER_DHR1004618.1;
chr1	DUP	8148014	8149465	1452	gene	ID=Osat0290450.1;Source=MAKER_DHR1004618.1;
chr1	DUP	8165137	8166491	1355	gene	ID=Osat0290460.1;Source=MAKER_DHR1004630.1;
chr1	DUP	8167285	8169104	1820	gene	ID=Osat0290460.1;Source=MAKER_DHR1004630.1;
chr1	DUP	8169748	8173581	3834	gene	ID=Osat0290460.1;Source=MAKER_DHR1004630.1;
chr1	DUP	8191433	8194158	2726
chr1	DUP	8192665	8194158	1494
chr1	DUP	8196080	8198411	2332
chr1	DUP	8196758	8199626	2869
chr1	DUP	8200373	8208131	7759
chr1	DUP	8200375	8208134	7760
chr1	DUP	8225419	8227052	1634
chr1	DUP	8225916	8232923	7008
chr1	DUP	8233086	8237632	4547
chr1	DUP	8238520	8241549	3030
chr1	DUP	8245534	8246963	1430
chr1	DUP	8248934	8251051	2118
chr1	DUP	8249772	8251693	1922
chr1	DUP	8251694	8253355	1662
chr1	DUP	8254485	8257409	2925
chr1	DUP	8257263	8260226	2964
chr1	DUP	8258255	8261222	2968
chr1	DUP	8260243	8263208	2966
chr1	DUP	8262233	8265186	2954
chr1	DUP	8263559	8266522	2964
chr1	DUP	8269137	8270270	1134
chr1	DUP	8270267	8271927	1661
chr1	DUP	8270615	8273492	2878
chr1	DUP	8273640	8275462	1823
chr1	DUP	8275193	8278751	3559
chr1	DUP	8277883	8279052	1170
chr1	DUP	8279060	8280830	1771
chr1	DUP	8279325	8280839	1515
chr1	DUP	8280840	8285246	4407
chr1	DUP	8285243	8286668	1426
chr1	DUP	8286390	8288495	2106
chr1	DUP	8288217	8290320	2104
chr1	DUP	8288538	8291164	2627
chr1	DUP	8290706	8292807	2102
chr1	DUP	8292020	8294648	2629
chr1	DUP	8293847	8296476	2630
chr1	DUP	8296249	8301605	5357
chr1	DUP	8300412	8304262	3851
chr1	DUP	8303568	8308906	5339
chr1	DUP	8308873	8314208	5336
chr1	DUP	8314015	8319288	5274
chr1	DUP	8319881	8324269	4389
chr1	DUP	8324379	8325601	1223
chr1	DUP	8326491	8328794	2304
chr1	DUP	8334253	8335435	1183
chr1	DUP	8335587	8339981	4395
chr1	DUP	8339191	8343590	4400
chr1	DUP	8343587	8349001	5415
chr1	DUP	8349032	8350206	1175
chr1	DUP	8362688	8365707	3020	gene	ID=Osat0290500.1;Source=MAKER_DHR1004628.1;
chr1	DUP	8364893	8366323	1431	gene	ID=Osat0290500.1;Source=MAKER_DHR1004628.1;
chr1	DUP	8368534	8371988	3455	gene	ID=Osat0290500.1;Source=MAKER_DHR1004628.1;
chr1	DUP	8375951	8377101	1151
chr1	DUP	8377109	8378542	1434
chr1	DUP	8377111	8378934	1824
chr1	DUP	8378590	8380782	2193
chr1	DUP	8380780	8382947	2168
chr1	DUP	8383552	8385007	1456
chr1	DUP	8388776	8390884	2109	gene	ID=Osat0290510.1;Source=MAKER_DHR1004632.1;
chr1	DUP	8391066	8393013	1948	gene	ID=Osat0290510.1;Source=MAKER_DHR1004632.1;
chr1	DUP	8391892	8398395	6504	gene	ID=Osat0290510.1;Source=MAKER_DHR1004632.1;
chr1	DUP	8396298	8399723	3426	gene	ID=Osat0290510.1;Source=MAKER_DHR1004632.1;
chr1	DUP	8399724	8400865	1142	gene	ID=Osat0290510.1;Source=MAKER_DHR1004632.1;
chr1	DUP	8400136	8401440	1305	gene	ID=Osat0290510.1;Source=MAKER_DHR1004632.1;
chr1	DUP	8402328	8404403	2076	gene	ID=Osat0290510.1;Source=MAKER_DHR1004632.1;
chr1	DUP	8402992	8405459	2468	gene	ID=Osat0290510.1;Source=MAKER_DHR1004632.1;
chr1	DUP	8406456	8407751	1296	gene	ID=Osat0290520.1;Source=MAKER_DHR1004617.1;
chr1	DUP	8415518	8419464	3947	gene	ID=Osat0290520.1;Source=MAKER_DHR1004617.1;
chr1	DUP	8419495	8420669	1175	gene	ID=Osat0290520.1;Source=MAKER_DHR1004617.1;
chr1	DUP	8433974	8437888	3915	gene	ID=Osat0290530.1;Source=MAKER_DHR1004647.1;
chr1	DUP	8441283	8444041	2759
chr1	DUP	8442889	8444043	1155
chr1	DUP	8451074	8452773	1700
chr1	DUP	8457857	8459108	1252
chr1	DUP	8457862	8461110	3249
chr1	DUP	8463062	8466024	2963
chr1	DUP	8467699	8470655	2957
chr1	DUP	8469126	8471206	2081
chr1	DUP	8470828	8472297	1470
chr1	DUP	8471775	8473016	1242
chr1	DUP	8473883	8475361	1479
chr1	DUP	8474514	8478078	3565
chr1	DUP	8478797	8480631	1835
chr1	DUP	8480630	8482663	2034
chr1	DUP	8483222	8484553	1332
chr1	DUP	8487479	8489551	2073
chr1	DUP	8489552	8492405	2854
chr1	DUP	8490471	8493907	3437
chr1	DUP	8495720	8497974	2255
chr1	DUP	8497975	8500165	2191
chr1	DUP	8499653	8502364	2712
chr1	DUP	8500983	8502370	1388
chr1	DUP	8511495	8513142	1648
chr1	DUP	8513933	8517469	3537
chr1	DUP	8519005	8523298	4294
chr1	DUP	8519963	8523516	3554
chr1	DUP	8533675	8537576	3902
chr1	DUP	8549553	8553973	4421
chr1	DUP	8553972	8559371	5400	gene	ID=Osat0290550.1;Source=XP_015694602.1_17;
chr1	DUP	8554213	8559371	5159	gene	ID=Osat0290550.1;Source=XP_015694602.1_17;
chr1	DUP	8563414	8571175	7762
chr1	DUP	8576056	8577210	1155
chr1	DUP	8577218	8578647	1430
chr1	DUP	8577221	8579893	2673
chr1	DUP	8579735	8580894	1160
chr1	DUP	8580892	8583055	2164
chr1	DUP	8582283	8583577	1295
chr1	DUP	8583666	8585121	1456
chr1	DUP	8588889	8590998	2110
chr1	DUP	8591181	8593129	1949
chr1	DUP	8591187	8594609	3423
chr1	DUP	8594362	8598635	4274
chr1	DUP	8596411	8599852	3442
chr1	DUP	8599853	8600999	1147
chr1	DUP	8600271	8601574	1304
chr1	DUP	8602461	8604538	2078
chr1	DUP	8603124	8605594	2471
chr1	DUP	8605595	8606594	1000
chr1	DUP	8607352	8608511	1160
chr1	DUP	8607352	8608559	1208
chr1	DUP	8608611	8610016	1406
chr1	DUP	8609981	8611632	1652
chr1	DUP	8611791	8615076	3286
chr1	DUP	8612296	8615076	2781
chr1	DUP	8615077	8617063	1987
chr1	DUP	8617064	8618452	1389
chr1	DUP	8617068	8620072	3005
chr1	DUP	8619746	8621469	1724
chr1	DUP	8621994	8623600	1607
chr1	DUP	8623731	8624833	1103
chr1	DUP	8628576	8629777	1202
chr1	DUP	8630200	8633511	3312
chr1	DUP	8631689	8634991	3303
chr1	DUP	8635304	8636399	1096
chr1	DUP	8637032	8639663	2632
chr1	DUP	8638224	8639997	1774
chr1	DUP	8640865	8643568	2704
chr1	DUP	8644819	8647891	3073
chr1	DUP	8645856	8648599	2744
chr1	DUP	8648598	8653919	5322
chr1	DUP	8653576	8656718	3143
chr1	DUP	8658764	8661998	3235
chr1	DUP	8662002	8663010	1009
chr1	DUP	8663008	8667301	4294
chr1	DUP	8667296	8668717	1422
chr1	DUP	8667311	8670237	2927
chr1	DUP	8668866	8670760	1895
chr1	DUP	8672144	8673579	1436	gene	ID=Osat0290560.1;Source=RNAseq:STRG.404.2.p2;
chr1	DUP	8673922	8675089	1168	gene	ID=Osat0290560.1;Source=RNAseq:STRG.404.2.p2;
chr1	DUP	8673922	8675092	1171	gene	ID=Osat0290560.1;Source=RNAseq:STRG.404.2.p2;
chr1	DUP	8675101	8676835	1735	gene	ID=Osat0290560.1;Source=RNAseq:STRG.404.2.p2;
chr1	DUP	8676836	8679021	2186
chr1	DUP	8710959	8713763	2805	gene	ID=Osat0290580.1;Source=MAKER_DHR1004616.1;
chr1	DUP	8718039	8719458	1420	gene	ID=Osat0290580.1;Source=MAKER_DHR1004616.1;
chr1	DUP	8719446	8722055	2610	gene	ID=Osat0290580.1;Source=MAKER_DHR1004616.1;
chr1	DUP	8727258	8728647	1390	gene	ID=Osat0290580.1;Source=MAKER_DHR1004616.1;
chr1	DUP	8728649	8732757	4109	gene	ID=Osat0290580.1;Source=MAKER_DHR1004616.1;
chr1	DUP	8732904	8736059	3156	gene	ID=Osat0290580.1;Source=MAKER_DHR1004616.1;
chr1	DUP	8732907	8736523	3617	gene	ID=Osat0290580.1;Source=MAKER_DHR1004616.1;
chr1	DUP	8736523	8737593	1071	gene	ID=Osat0290580.1;Source=MAKER_DHR1004616.1;
chr1	DUP	8737589	8738923	1335	gene	ID=Osat0290580.1;Source=MAKER_DHR1004616.1;
chr1	DUP	8753023	8757553	4531	gene	ID=Osat0290580.1;Source=MAKER_DHR1004616.1;
chr1	DUP	8757553	8760704	3152	gene	ID=Osat0290580.1;Source=MAKER_DHR1004616.1;
chr1	DUP	8760703	8762406	1704	gene	ID=Osat0290580.1;Source=MAKER_DHR1004616.1;
chr1	DUP	8761762	8762939	1178	gene	ID=Osat0290580.1;Source=MAKER_DHR1004616.1;
chr1	DUP	8762452	8763649	1198	gene	ID=Osat0290580.1;Source=MAKER_DHR1004616.1;
chr1	DUP	8763645	8764739	1095	gene	ID=Osat0290580.1;Source=MAKER_DHR1004616.1;
chr1	DUP	8764734	8766307	1574	gene	ID=Osat0290580.1;Source=MAKER_DHR1004616.1;
chr1	DUP	8766314	8769324	3011	gene	ID=Osat0290580.1;Source=MAKER_DHR1004616.1;
chr1	DUP	8767307	8773780	6474	gene	ID=Osat0290580.1;Source=MAKER_DHR1004616.1;
chr1	DUP	8773780	8774833	1054	gene	ID=Osat0290580.1;Source=MAKER_DHR1004616.1;
chr1	DUP	8794184	8795751	1568
chr1	DUP	8795751	8798080	2330
chr1	DUP	8796608	8798080	1473
chr1	DUP	8819152	8820881	1730	gene	ID=Osat0290590.1;Source=XP_025882656.1_4;
chr1	DUP	8819658	8821944	2287	gene	ID=Osat0290590.1;Source=XP_025882656.1_4;
chr1	DUP	8822264	8825402	3139
chr1	DUP	8823107	8825404	2298
chr1	INV	8825405	8826624	1220
chr1	DUP	8835654	8837308	1655
chr1	DUP	8836405	8838143	1739
chr1	DUP	8848653	8857326	8674
chr1	DUP	8853101	8857326	4226
chr1	DUP	8860795	8862178	1384
chr1	DUP	8861362	8863028	1667
chr1	DUP	8905452	8907904	2453
chr1	DUP	8908099	8911246	3148
chr1	DUP	8908102	8911246	3145
chr1	DUP	8911247	8914544	3298
chr1	DUP	8914544	8922038	7495
chr1	DUP	8918034	8923440	5407
chr1	DUP	8926788	8929653	2866
chr1	DUP	8927374	8931245	3872
chr1	DUP	8931242	8937992	6751
chr1	DUP	8935735	8937992	2258
chr1	DUP	8940709	8948785	8077
chr1	DUP	8943919	8949392	5474
chr1	DUP	8949856	8951820	1965
chr1	DUP	8958992	8962128	3137
chr1	DUP	8960850	8962178	1329
chr1	DUP	8963127	8972022	8896
chr1	DUP	8963459	8974213	10755
chr1	DUP	8974693	8976166	1474
chr1	DUP	8975187	8978068	2882
chr1	DUP	8977660	8983054	5395
chr1	DUP	9024857	9030504	5648
chr1	DUP	9030504	9031516	1013
chr1	DUP	9030505	9031849	1345
chr1	DUP	9031628	9033965	2338
chr1	DUP	9033966	9038179	4214
chr1	DUP	9034305	9040377	6073
chr1	DUP	9103902	9105189	1288
chr1	DUP	9105059	9106861	1803
chr1	DUP	9134198	9136249	2052
chr1	DUP	9181740	9183224	1485	gene	ID=Osat0290700.1;Source=XP_020191039.1_7;
chr1	DUP	9183244	9184484	1241	gene	ID=Osat0290700.1;Source=XP_020191039.1_7;
chr1	DUP	9184095	9186331	2237	gene	ID=Osat0290700.1;Source=XP_020191039.1_7;
chr1	BRK	9298818	9302559	3742	gene	ID=Osat0290790.1;Source=MAKER_DHR1004638.1;
chr1	BRK	9303620	9307878	4259
chr1	DUP	9311677	9313272	1596
chr1	DUP	9313273	9315943	2671
chr1	DUP	9317293	9318951	1659
chr1	DUP	9359705	9364924	5220
chr1	DUP	9365824	9367741	1918
chr1	DUP	9394430	9399866	5437
chr1	DUP	9607268	9611702	4435
chr1	DUP	9619921	9624287	4367
chr1	DUP	9641216	9643668	2453
chr1	DUP	9650015	9653479	3465
chr1	DUP	9650226	9653479	3254
chr1	DUP	9653480	9658738	5259
chr1	DUP	9653480	9658738	5259
chr1	DUP	9658739	9661602	2864
chr1	DUP	9659886	9661637	1752
chr1	DUP	9661637	9673674	12038
chr1	DUP	9668599	9673674	5076
chr1	DUP	9673675	9677606	3932
chr1	DUP	9674130	9682584	8455
chr1	DUP	9682585	9687973	5389
chr1	DUP	9683982	9689384	5403
chr1	DUP	9689384	9691117	1734
chr1	DUP	9692685	9697265	4581
chr1	DUP	9692848	9697490	4643
chr1	BRK	9701170	9702232	1063
chr1	DUP	9702233	9703948	1716
chr1	DUP	9702234	9705080	2847
chr1	DUP	9704687	9706842	2156
chr1	DUP	9706830	9708684	1855
chr1	DUP	9707812	9710854	3043
chr1	DUP	9709135	9711987	2853
chr1	DUP	9713349	9715247	1899
chr1	DUP	9713349	9715302	1954
chr1	DUP	9715454	9719080	3627
chr1	DUP	9716065	9719844	3780
chr1	DUP	9719308	9723464	4157
chr1	DUP	9722338	9723464	1127
chr1	DUP	9724256	9726125	1870
chr1	DUP	9728981	9730147	1167
chr1	BRK	9733776	9735538	1763	gene	ID=Osat0291000.1;Source=MAKER_DHR1004675.1;
chr1	BRK	9735814	9737275	1462	gene	ID=Osat0291010.1;Source=MAKER_DHR1004682.1;
chr1	DUP	9743410	9744839	1430	gene	ID=Osat0291010.1;Source=MAKER_DHR1004682.1;
chr1	DUP	9745331	9748020	2690	gene	ID=Osat0291010.1;Source=MAKER_DHR1004682.1;
chr1	DUP	9748283	9750936	2654	gene	ID=Osat0291010.1;Source=MAKER_DHR1004682.1;
chr1	DUP	9748283	9750936	2654	gene	ID=Osat0291010.1;Source=MAKER_DHR1004682.1;
chr1	DUP	9751804	9753007	1204	gene	ID=Osat0291010.1;Source=MAKER_DHR1004682.1;
chr1	DUP	9752694	9754009	1316	gene	ID=Osat0291010.1;Source=MAKER_DHR1004682.1;
chr1	DUP	9755716	9757130	1415	gene	ID=Osat0291010.1;Source=MAKER_DHR1004682.1;
chr1	DUP	9756509	9758012	1504	gene	ID=Osat0291010.1;Source=MAKER_DHR1004682.1;
chr1	DUP	9757782	9759144	1363	gene	ID=Osat0291010.1;Source=MAKER_DHR1004682.1;
chr1	BRK	9759147	9760763	1617	gene	ID=Osat0291010.1;Source=MAKER_DHR1004682.1;
chr1	DUP	9762897	9766023	3127	gene	ID=Osat0291010.1;Source=MAKER_DHR1004682.1;
chr1	DUP	9762901	9766027	3127	gene	ID=Osat0291010.1;Source=MAKER_DHR1004682.1;
chr1	DUP	9767646	9769398	1753	gene	ID=Osat0291010.1;Source=MAKER_DHR1004682.1;
chr1	DUP	9769703	9772606	2904	gene	ID=Osat0291010.1;Source=MAKER_DHR1004682.1;
chr1	DUP	9769704	9773331	3628	gene	ID=Osat0291010.1;Source=MAKER_DHR1004682.1;
chr1	DUP	9773332	9785402	12071	gene	ID=Osat0291010.1;Source=MAKER_DHR1004682.1;
chr1	DUP	9776659	9785402	8744	gene	ID=Osat0291010.1;Source=MAKER_DHR1004682.1;
chr1	DUP	9785403	9792602	7200	gene	ID=Osat0291010.1;Source=MAKER_DHR1004682.1;
chr1	DUP	9787615	9793105	5491	gene	ID=Osat0291010.1;Source=MAKER_DHR1004682.1;
chr1	DUP	9795433	9797306	1874
chr1	DUP	9798274	9799853	1580
chr1	DUP	9798283	9807776	9494
chr1	DUP	9807994	9809264	1271
chr1	BRK	9809267	9813142	3876
chr1	DUP	9813143	9814646	1504
chr1	DUP	9813160	9814688	1529
chr1	DUP	9814834	9815838	1005
chr1	DUP	9821149	9823593	2445
chr1	BRK	9823594	9824777	1184	gene	ID=Osat0291030.1;Source=MAKER_DHR1004678.1;
chr1	DUP	9825560	9827030	1471	gene	ID=Osat0291030.1;Source=MAKER_DHR1004678.1;
chr1	DUP	9827198	9828395	1198	gene	ID=Osat0291030.1;Source=MAKER_DHR1004678.1;
chr1	DUP	9828393	9829411	1019	gene	ID=Osat0291030.1;Source=MAKER_DHR1004678.1;
chr1	DUP	9828617	9833461	4845	gene	ID=Osat0291030.1;Source=MAKER_DHR1004678.1;
chr1	DUP	9832293	9834012	1720	gene	ID=Osat0291030.1;Source=MAKER_DHR1004678.1;
chr1	DUP	9834426	9837751	3326	gene	ID=Osat0291030.1;Source=MAKER_DHR1004678.1;
chr1	DUP	9839688	9845869	6182	gene	ID=Osat0291030.1;Source=MAKER_DHR1004678.1;
chr1	DUP	9841924	9850336	8413	gene	ID=Osat0291030.1;Source=MAKER_DHR1004678.1;
chr1	DUP	9850699	9851837	1139	gene	ID=Osat0291030.1;Source=MAKER_DHR1004678.1;
chr1	DUP	9851789	9853433	1645	gene	ID=Osat0291030.1;Source=MAKER_DHR1004678.1;
chr1	DUP	9852226	9854855	2630	gene	ID=Osat0291030.1;Source=MAKER_DHR1004678.1;
chr1	DUP	9854855	9856594	1740	gene	ID=Osat0291030.1;Source=MAKER_DHR1004678.1;
chr1	DUP	9856569	9858037	1469	gene	ID=Osat0291030.1;Source=MAKER_DHR1004678.1;
chr1	DUP	9856910	9858037	1128	gene	ID=Osat0291030.1;Source=MAKER_DHR1004678.1;
chr1	DUP	9858038	9860952	2915	gene	ID=Osat0291030.1;Source=MAKER_DHR1004678.1;
chr1	DUP	9858262	9862942	4681	gene	ID=Osat0291030.1;Source=MAKER_DHR1004678.1;
chr1	DUP	9862950	9864475	1526	gene	ID=Osat0291030.1;Source=MAKER_DHR1004678.1;
chr1	DUP	9864222	9865536	1315	gene	ID=Osat0291030.1;Source=MAKER_DHR1004678.1;
chr1	DUP	9865536	9867269	1734	gene	ID=Osat0291030.1;Source=MAKER_DHR1004678.1;
chr1	DUP	9865537	9868395	2859	gene	ID=Osat0291030.1;Source=MAKER_DHR1004678.1;
chr1	DUP	9868396	9873653	5258	gene	ID=Osat0291030.1;Source=MAKER_DHR1004678.1;
chr1	DUP	9873095	9874612	1518	gene	ID=Osat0291030.1;Source=MAKER_DHR1004678.1;
chr1	DUP	9874230	9876241	2012	gene	ID=Osat0291030.1;Source=MAKER_DHR1004678.1;
chr1	DUP	9876842	9879691	2850	gene	ID=Osat0291030.1;Source=MAKER_DHR1004678.1;
chr1	DUP	9879691	9882465	2775	gene	ID=Osat0291030.1;Source=MAKER_DHR1004678.1;
chr1	DUP	9881138	9885405	4268	gene	ID=Osat0291030.1;Source=MAKER_DHR1004678.1;
chr1	DUP	9885561	9888129	2569	gene	ID=Osat0291030.1;Source=MAKER_DHR1004678.1;
chr1	DUP	9888131	9890452	2322	gene	ID=Osat0291030.1;Source=MAKER_DHR1004678.1;
chr1	DUP	9888133	9890534	2402	gene	ID=Osat0291030.1;Source=MAKER_DHR1004678.1;
chr1	DUP	9890535	9891541	1007	gene	ID=Osat0291030.1;Source=MAKER_DHR1004678.1;
chr1	DUP	9890535	9891541	1007	gene	ID=Osat0291030.1;Source=MAKER_DHR1004678.1;
chr1	DUP	9892652	9894219	1568	gene	ID=Osat0291030.1;Source=MAKER_DHR1004678.1;
chr1	DUP	9893110	9894355	1246	gene	ID=Osat0291030.1;Source=MAKER_DHR1004678.1;
chr1	DUP	9894353	9896077	1725	gene	ID=Osat0291030.1;Source=MAKER_DHR1004678.1;
chr1	DUP	9896615	9899415	2801	gene	ID=Osat0291030.1;Source=MAKER_DHR1004678.1;
chr1	DUP	9897714	9899415	1702	gene	ID=Osat0291030.1;Source=MAKER_DHR1004678.1;
chr1	BRK	9900140	9902662	2523	gene	ID=Osat0291030.1;Source=MAKER_DHR1004678.1;
chr1	DUP	9905363	9907176	1814
chr1	DUP	9908207	9909372	1166
chr1	BRK	9909984	9913212	3229
chr1	DUP	9913862	9915166	1305
chr1	DUP	9914336	9916594	2259
chr1	DUP	9917490	9920360	2871
chr1	DUP	9920361	9922203	1843
chr1	DUP	9920494	9922947	2454
chr1	DUP	9923477	9926916	3440
chr1	BRK	9929078	9930201	1124
chr1	DUP	9932511	9935291	2781
chr1	DUP	9935293	9936822	1530
chr1	DUP	9935297	9937999	2703
chr1	DUP	9938002	9939995	1994
chr1	DUP	9941284	9943079	1796
chr1	DUP	9942034	9943198	1165
chr1	DUP	9944886	9946053	1168
chr1	DUP	9947161	9949063	1903
chr1	DUP	9947383	9950488	3106	gene	ID=Osat0291040.1;Source=MAKER_DHR1004681.1;
chr1	DUP	9949877	9953313	3437	gene	ID=Osat0291040.1;Source=MAKER_DHR1004681.1;
chr1	DUP	9952401	9954679	2279	gene	ID=Osat0291040.1;Source=MAKER_DHR1004681.1;
chr1	DUP	9953460	9954681	1222	gene	ID=Osat0291040.1;Source=MAKER_DHR1004681.1;
chr1	DUP	9954682	9957535	2854	gene	ID=Osat0291040.1;Source=MAKER_DHR1004681.1;
chr1	DUP	9955267	9959164	3898	gene	ID=Osat0291040.1;Source=MAKER_DHR1004681.1;
chr1	DUP	9960418	9961550	1133	gene	ID=Osat0291040.1;Source=MAKER_DHR1004681.1;
chr1	DUP	9961616	9964446	2831	gene	ID=Osat0291040.1;Source=MAKER_DHR1004681.1;
chr1	DUP	9964447	9968248	3802	gene	ID=Osat0291040.1;Source=MAKER_DHR1004681.1;
chr1	DUP	9969148	9978074	8927	gene	ID=Osat0291040.1;Source=MAKER_DHR1004681.1;
chr1	DUP	9972040	9981187	9148	gene	ID=Osat0291040.1;Source=MAKER_DHR1004681.1;
chr1	DUP	9981904	9984764	2861	gene	ID=Osat0291040.1;Source=MAKER_DHR1004681.1;
chr1	DUP	9984765	9986381	1617	gene	ID=Osat0291040.1;Source=MAKER_DHR1004681.1;
chr1	DUP	9986906	9989043	2138	gene	ID=Osat0291040.1;Source=MAKER_DHR1004681.1;
chr1	DUP	9991401	9992564	1164
chr1	BRK	9992576	9997663	5088
chr1	DUP	9997664	9999091	1428
chr1	DUP	10002901	10004388	1488
chr1	BRK	10004389	10005631	1243
chr1	BRK	10006264	10010302	4039
chr1	DUP	10010303	10012411	2109
chr1	BRK	10013284	10014755	1472
chr1	BRK	10015687	10016722	1036
chr1	DUP	10017024	10022089	5066
chr1	DUP	10017809	10022324	4516
chr1	DUP	10023652	10025229	1578
chr1	DUP	10023654	10027061	3408
chr1	DUP	10027062	10028089	1028
chr1	DUP	10027062	10028171	1110
chr1	DUP	10029483	10031912	2430
chr1	DUP	10030900	10031912	1013
chr1	DUP	10032368	10034179	1812
chr1	DUP	10034332	10036190	1859
chr1	DUP	10036190	10039626	3437
chr1	DUP	10039049	10043389	4341	gene	ID=Osat0291050.1;Source=MAKER_DHR1004680.1;
chr1	DUP	10041425	10043950	2526	gene	ID=Osat0291050.1;Source=MAKER_DHR1004680.1;
chr1	DUP	10043820	10044844	1025	gene	ID=Osat0291050.1;Source=MAKER_DHR1004680.1;
chr1	DUP	10045476	10046886	1411	gene	ID=Osat0291050.1;Source=MAKER_DHR1004680.1;
chr1	DUP	10046916	10049699	2784	gene	ID=Osat0291050.1;Source=MAKER_DHR1004680.1;
chr1	DUP	10048429	10053644	5216	gene	ID=Osat0291050.1;Source=MAKER_DHR1004680.1;
chr1	DUP	10052905	10056177	3273	gene	ID=Osat0291050.1;Source=MAKER_DHR1004680.1;
chr1	DUP	10055753	10058588	2836	gene	ID=Osat0291050.1;Source=MAKER_DHR1004680.1;
chr1	DUP	10056894	10058967	2074	gene	ID=Osat0291050.1;Source=MAKER_DHR1004680.1;
chr1	DUP	10059470	10060780	1311	gene	ID=Osat0291050.1;Source=MAKER_DHR1004680.1;
chr1	DUP	10059470	10060786	1317	gene	ID=Osat0291050.1;Source=MAKER_DHR1004680.1;
chr1	DUP	10061445	10063553	2109
chr1	BRK	10064425	10065883	1459
chr1	BRK	10066799	10067837	1039
chr1	DUP	10068139	10073194	5056
chr1	DUP	10068921	10073432	4512
chr1	DUP	10074762	10076784	2023
chr1	DUP	10074764	10077480	2717
chr1	DUP	10078177	10079199	1023
chr1	DUP	10079848	10088245	8398
chr1	DUP	10082408	10090482	8075
chr1	DUP	10088769	10091640	2872
chr1	DUP	10092819	10094679	1861
chr1	DUP	10093252	10095277	2026
chr1	DUP	10095661	10096927	1267
chr1	DUP	10096934	10098910	1977
chr1	DUP	10098910	10100888	1979
chr1	DUP	10099470	10102343	2874
chr1	DUP	10101728	10103880	2153
chr1	SEQ	10103881	10102561	-1319
chr1	DUP	10104142	10106672	2531	gene	ID=Osat0291060.1;Source=MAKER_DHR1004691.1;
chr1	DUP	10106508	10107567	1060	gene	ID=Osat0291060.1;Source=MAKER_DHR1004691.1;
chr1	DUP	10108201	10109615	1415	gene	ID=Osat0291060.1;Source=MAKER_DHR1004691.1;
chr1	DUP	10109645	10112434	2790	gene	ID=Osat0291060.1;Source=MAKER_DHR1004691.1;
chr1	DUP	10111159	10116376	5218	gene	ID=Osat0291060.1;Source=MAKER_DHR1004691.1;
chr1	DUP	10114018	10118765	4748	gene	ID=Osat0291060.1;Source=MAKER_DHR1004691.1;
chr1	DUP	10118483	10121310	2828	gene	ID=Osat0291060.1;Source=MAKER_DHR1004691.1;
chr1	DUP	10120038	10121676	1639	gene	ID=Osat0291060.1;Source=MAKER_DHR1004691.1;
chr1	DUP	10122195	10123991	1797	gene	ID=Osat0291060.1;Source=MAKER_DHR1004691.1;
chr1	DUP	10123991	10128605	4615	gene	ID=Osat0291060.1;Source=MAKER_DHR1004691.1;
chr1	DUP	10128605	10130451	1847	gene	ID=Osat0291060.1;Source=MAKER_DHR1004691.1;
chr1	DUP	10128606	10131889	3284	gene	ID=Osat0291060.1;Source=MAKER_DHR1004691.1;
chr1	DUP	10131669	10133783	2115	gene	ID=Osat0291060.1;Source=MAKER_DHR1004691.1;
chr1	DUP	10133670	10135504	1835
chr1	DUP	10135373	10136645	1273
chr1	DUP	10136955	10140863	3909
chr1	DUP	10137323	10142152	4830
chr1	DUP	10142152	10145184	3033
chr1	DUP	10145184	10157230	12047
chr1	DUP	10156040	10157232	1193
chr1	DUP	10157348	10159270	1923
chr1	DUP	10159270	10160467	1198
chr1	DUP	10159273	10160469	1197
chr1	DUP	10163544	10165156	1613
chr1	DUP	10165153	10167070	1918
chr1	DUP	10165336	10167070	1735
chr1	DUP	10167071	10170219	3149
chr1	DUP	10170192	10177053	6862
chr1	DUP	10175980	10179122	3143
chr1	DUP	10179123	10187975	8853
chr1	DUP	10180335	10189254	8920
chr1	DUP	10190159	10193748	3590
chr1	DUP	10190339	10196462	6124
chr1	BRK	10196472	10197729	1258
chr1	DUP	10199725	10207001	7277
chr1	DUP	10204175	10210324	6150
chr1	DUP	10208238	10211481	3244
chr1	BRK	10211485	10212687	1203
chr1	DUP	10214750	10216223	1474
chr1	DUP	10216226	10219645	3420
chr1	DUP	10220469	10222560	2092
chr1	DUP	10223235	10224656	1422
chr1	DUP	10225420	10228734	3315
chr1	DUP	10228735	10231841	3107
chr1	DUP	10232785	10234244	1460
chr1	DUP	10233844	10235579	1736
chr1	DUP	10236367	10238313	1947
chr1	DUP	10239118	10240775	1658
chr1	DUP	10239664	10240775	1112
chr1	DUP	10245069	10246168	1100
chr1	DUP	10247434	10248924	1491	gene	ID=Osat0291070.1;Source=MAKER_DHR1004669.1;
chr1	DUP	10249147	10250844	1698	gene	ID=Osat0291070.1;Source=MAKER_DHR1004669.1;
chr1	DUP	10251651	10253341	1691	gene	ID=Osat0291070.1;Source=MAKER_DHR1004669.1;
chr1	DUP	10254263	10255709	1447	gene	ID=Osat0291070.1;Source=MAKER_DHR1004669.1;
chr1	BRK	10256392	10258041	1650	gene	ID=Osat0291070.1;Source=MAKER_DHR1004669.1;
chr1	DUP	10258042	10260447	2406	gene	ID=Osat0291070.1;Source=MAKER_DHR1004669.1;
chr1	DUP	10264891	10269423	4533	gene	ID=Osat0291070.1;Source=MAKER_DHR1004669.1;
chr1	BRK	10271916	10273617	1702	gene	ID=Osat0291070.1;Source=MAKER_DHR1004669.1;
chr1	DUP	10277954	10279969	2016
chr1	DUP	10283588	10285571	1984
chr1	DUP	10283589	10286546	2958
chr1	DUP	10286257	10289316	3060
chr1	DUP	10287913	10293946	6034
chr1	DUP	10292560	10295540	2981
chr1	DUP	10296657	10297817	1161
chr1	DUP	10299170	10300508	1339
chr1	DUP	10301441	10302782	1342
chr1	DUP	10301849	10310927	9079
chr1	DUP	10309052	10312157	3106
chr1	DUP	10312158	10313321	1164
chr1	DUP	10312159	10314631	2473
chr1	DUP	10314441	10316965	2525
chr1	DUP	10314948	10316965	2018
chr1	DUP	10316966	10318109	1144
chr1	DUP	10319993	10321075	1083
chr1	DUP	10323253	10324502	1250
chr1	DUP	10323648	10324668	1021
chr1	DUP	10328013	10329415	1403
chr1	DUP	10329640	10330743	1104
chr1	BRK	10333193	10334832	1640
chr1	DUP	10338102	10339688	1587
chr1	DUP	10338645	10340225	1581
chr1	DUP	10340979	10343236	2258
chr1	DUP	10342738	10344386	1649
chr1	DUP	10344385	10345634	1250
chr1	DUP	10346316	10347893	1578
chr1	DUP	10346859	10348430	1572
chr1	DUP	10349074	10350549	1476
chr1	DUP	10350591	10351851	1261
chr1	DUP	10352231	10354844	2614
chr1	DUP	10352231	10354846	2616
chr1	DUP	10355032	10357675	2644
chr1	DUP	10359195	10360656	1462
chr1	DUP	10360338	10361463	1126
chr1	BRK	10362752	10363885	1134
chr1	DUP	10364596	10366733	2138
chr1	DUP	10365015	10366736	1722
chr1	BRK	10366737	10368498	1762
chr1	BRK	10368601	10372530	3930
chr1	DUP	10372531	10374102	1572
chr1	DUP	10376077	10384574	8498
chr1	DUP	10376078	10387878	11801
chr1	DUP	10385030	10387881	2852
chr1	DUP	10389884	10392019	2136
chr1	DUP	10390076	10392025	1950
chr1	DUP	10395921	10397409	1489
chr1	BRK	10397410	10398669	1260
chr1	BRK	10399308	10401516	2209
chr1	DUP	10401517	10402528	1012
chr1	DUP	10403289	10404341	1053
chr1	BRK	10404407	10405851	1445
chr1	BRK	10407927	10409748	1822
chr1	DUP	10409749	10410862	1114
chr1	DUP	10409750	10411253	1504
chr1	BRK	10411254	10413653	2400
chr1	DUP	10414251	10418319	4069
chr1	DUP	10418315	10419992	1678
chr1	DUP	10419989	10421099	1111
chr1	DUP	10419993	10423148	3156
chr1	DUP	10422568	10424421	1854
chr1	DUP	10425176	10428196	3021
chr1	DUP	10425333	10430255	4923
chr1	DUP	10430260	10431822	1563
chr1	DUP	10432980	10434348	1369
chr1	DUP	10433177	10435084	1908
chr1	DUP	10435225	10436350	1126
chr1	DUP	10436346	10438311	1966
chr1	DUP	10438312	10439680	1369
chr1	DUP	10440886	10443594	2709
chr1	DUP	10441227	10448238	7012
chr1	DUP	10446235	10449293	3059
chr1	DUP	10451707	10454502	2796	gene	ID=Osat0291080.1;Source=MAKER_DHR1004686.1;
chr1	DUP	10454516	10457927	3412	gene	ID=Osat0291080.1;Source=MAKER_DHR1004686.1;
chr1	DUP	10458040	10459741	1702	gene	ID=Osat0291080.1;Source=MAKER_DHR1004686.1;
chr1	BRK	10459742	10461344	1603	gene	ID=Osat0291080.1;Source=MAKER_DHR1004686.1;
chr1	DUP	10461743	10462836	1094	gene	ID=Osat0291080.1;Source=MAKER_DHR1004686.1;
chr1	DUP	10462463	10463912	1450	gene	ID=Osat0291080.1;Source=MAKER_DHR1004686.1;
chr1	DUP	10463208	10465293	2086	gene	ID=Osat0291080.1;Source=MAKER_DHR1004686.1;
chr1	DUP	10464248	10466630	2383	gene	ID=Osat0291080.1;Source=MAKER_DHR1004686.1;
chr1	DUP	10465759	10469581	3823	gene	ID=Osat0291080.1;Source=MAKER_DHR1004686.1;
chr1	DUP	10467731	10470568	2838	gene	ID=Osat0291080.1;Source=MAKER_DHR1004686.1;
chr1	DUP	10469919	10471025	1107	gene	ID=Osat0291080.1;Source=MAKER_DHR1004686.1;
chr1	DUP	10470915	10473668	2754	gene	ID=Osat0291080.1;Source=MAKER_DHR1004686.1;
chr1	DUP	10475134	10485229	10096	gene	ID=Osat0291080.1;Source=MAKER_DHR1004686.1;
chr1	DUP	10485229	10486603	1375	gene	ID=Osat0291080.1;Source=MAKER_DHR1004686.1;
chr1	DUP	10486161	10487668	1508	gene	ID=Osat0291080.1;Source=MAKER_DHR1004686.1;
chr1	DUP	10487669	10489024	1356	gene	ID=Osat0291080.1;Source=MAKER_DHR1004686.1;
chr1	BRK	10489481	10491541	2061
chr1	DUP	10495668	10497443	1776
chr1	DUP	10508694	10514521	5828	gene	ID=Osat0291110.1;Source=RNAseq:STRG.431.1.p1;
chr1	DUP	10528127	10529541	1415	gene	ID=Osat0291140.1;Source=XP_015613861.1_14;
chr1	DUP	10545713	10548128	2416	gene	ID=Osat0291140.1;Source=XP_015613861.1_14;
chr1	DUP	10547736	10549257	1522	gene	ID=Osat0291140.1;Source=XP_015613861.1_14;
chr1	DUP	10549316	10552177	2862	gene	ID=Osat0291140.1;Source=XP_015613861.1_14;
chr1	DUP	10562202	10563596	1395
chr1	DUP	10581950	10583008	1059
chr1	DUP	10584267	10585307	1041
chr1	DUP	10585327	10587045	1719
chr1	DUP	10586788	10588337	1550
chr1	DUP	10602006	10603738	1733
chr1	DUP	10602007	10604813	2807
chr1	DUP	10604577	10608252	3676
chr1	DUP	10606215	10608252	2038
chr1	DUP	10608687	10612029	3343
chr1	DUP	10612025	10619659	7635
chr1	DUP	10620255	10624135	3881
chr1	DUP	10622958	10627149	4192
chr1	DUP	10624137	10631422	7286
chr1	DUP	10631951	10636239	4289
chr1	DUP	10634551	10637350	2800
chr1	DUP	10649193	10652605	3413
chr1	DUP	10665746	10668611	2866
chr1	DUP	10666886	10670162	3277
chr1	DUP	10670163	10673414	3252
chr1	DUP	10670163	10673419	3257
chr1	DUP	10673420	10674942	1523
chr1	DUP	10673554	10676279	2726
chr1	DUP	10675677	10677403	1727
chr1	DUP	10679934	10681200	1267
chr1	DUP	10680027	10682581	2555
chr1	DUP	10703676	10706217	2542
chr1	DUP	10704323	10706220	1898
chr1	DUP	10706990	10708215	1226
chr1	DUP	10707292	10708436	1145
chr1	DUP	10708395	10710088	1694
chr1	DUP	10708912	10710095	1184
chr1	DUP	10735102	10736778	1677	gene	ID=Osat0291210.1;Source=MAKER_DHR1004667.1;
chr1	DUP	10799835	10801497	1663
chr1	DUP	10799836	10802477	2642
chr1	BRK	10840253	10842404	2152
chr1	DUP	10842405	10844579	2175
chr1	DUP	10848450	10849936	1487
chr1	SEQ	10849937	10848473	-1463
chr1	DUP	10866512	10867852	1341
chr1	DUP	10867850	10871507	3658
chr1	DUP	10871505	10874971	3467
chr1	BRK	10886154	10887543	1390
chr1	DUP	10889997	10891071	1075
chr1	BRK	10893347	10900500	7154	gene	ID=Osat0291310.1;Source=MAKER_DHR1004714.1;
chr1	DUP	10900555	10903240	2686
chr1	DUP	10903238	10904963	1726
chr1	DUP	10903241	10905703	2463
chr1	DUP	10905706	10908423	2718
chr1	DUP	10907000	10908627	1628
chr1	DUP	10920365	10925667	5303	gene	ID=Osat0291330.1;Source=MAKER_DHR1004657.1;
chr1	DUP	10958895	10961494	2600
chr1	DUP	10958897	10961881	2985
chr1	BRK	10965395	10967091	1697
chr1	DUP	10968790	10970444	1655
chr1	DUP	10969595	10971465	1871
chr1	DUP	10971634	10972707	1074
chr1	DUP	10974596	10975713	1118
chr1	BRK	10975714	10978252	2539
chr1	DUP	10979764	10981008	1245
chr1	DUP	10981609	10984322	2714
chr1	DUP	10985637	10987289	1653
chr1	DUP	10985642	10988098	2457
chr1	DUP	10987649	10988918	1270
chr1	DUP	10989534	10990816	1283
chr1	DUP	10991751	10992960	1210
chr1	DUP	10993290	10994698	1409
chr1	GAP	11000568	11001849	1282
chr1	DUP	11011177	11014159	2983
chr1	DUP	11012996	11014159	1164
chr1	DUP	11015603	11016735	1133
chr1	DUP	11015604	11018593	2990
chr1	DUP	11058818	11060437	1620
chr1	DUP	11065230	11068349	3120
chr1	DUP	11069244	11071265	2022
chr1	DUP	11113892	11116050	2159
chr1	DUP	11151399	11152467	1069
chr1	DUP	11152463	11154538	2076
chr1	DUP	11187087	11188374	1288
chr1	DUP	11199823	11201672	1850
chr1	DUP	11200579	11202290	1712
chr1	DUP	11204663	11206569	1907
chr1	DUP	11206590	11208286	1697
chr1	DUP	11206590	11208336	1747
chr1	DUP	11208324	11209754	1431
chr1	GAP	11233546	11232388	-1157	gene	ID=Osat0291450.1;Source=MAKER_DHR1004705.1;
chr1	DUP	11238846	11241109	2264	gene	ID=Osat0291470.1;Source=MAKER_DHR1004689.1;
chr1	DUP	11241110	11244259	3150	gene	ID=Osat0291470.1;Source=MAKER_DHR1004689.1;
chr1	DUP	11242529	11245690	3162	gene	ID=Osat0291470.1;Source=MAKER_DHR1004689.1;
chr1	DUP	11244927	11251459	6533	gene	ID=Osat0291470.1;Source=MAKER_DHR1004689.1;
chr1	DUP	11250525	11253690	3166	gene	ID=Osat0291470.1;Source=MAKER_DHR1004689.1;
chr1	DUP	11251954	11253691	1738	gene	ID=Osat0291470.1;Source=MAKER_DHR1004689.1;
chr1	DUP	11261947	11264943	2997	gene	ID=Osat0291480.1;Source=MAKER_DHR1004692.1;
chr1	DUP	11264531	11267417	2887	gene	ID=Osat0291480.1;Source=MAKER_DHR1004692.1;
chr1	DUP	11267414	11270161	2748	gene	ID=Osat0291480.1;Source=MAKER_DHR1004692.1;
chr1	DUP	11268922	11271149	2228	gene	ID=Osat0291480.1;Source=MAKER_DHR1004692.1;
chr1	DUP	11270938	11273947	3010	gene	ID=Osat0291480.1;Source=MAKER_DHR1004692.1;
chr1	DUP	11273947	11275114	1168	gene	ID=Osat0291480.1;Source=MAKER_DHR1004692.1;
chr1	DUP	11286268	11287354	1087	gene	ID=Osat0291480.1;Source=MAKER_DHR1004692.1;
chr1	DUP	11289060	11292059	3000
chr1	DUP	11299204	11300378	1175
chr1	DUP	11300375	11302317	1943
chr1	DUP	11331111	11332795	1685
chr1	DUP	11405676	11407685	2010
chr1	DUP	11407696	11409092	1397
chr1	DUP	11420825	11423991	3167	gene	ID=Osat0291570.1;Source=STRG.456.3.p5;
chr1	DUP	11441226	11444164	2939	gene	ID=Osat0291600.1;Source=MAKER_DHR1004670.1;
chr1	DUP	11445841	11448668	2828	gene	ID=Osat0291600.1;Source=MAKER_DHR1004670.1;
chr1	DUP	11447184	11448669	1486	gene	ID=Osat0291600.1;Source=MAKER_DHR1004670.1;
chr1	DUP	11458924	11461485	2562
chr1	DUP	11461483	11467200	5718
chr1	DUP	11461533	11470484	8952
chr1	DUP	11467921	11470922	3002
chr1	DUP	11473370	11476017	2648
chr1	DUP	11491552	11492623	1072
chr1	DUP	11492019	11499153	7135
chr1	DUP	11518486	11519702	1217
chr1	DUP	11521503	11523217	1715
chr1	DUP	11522841	11524355	1515
chr1	DUP	11524355	11525573	1219
chr1	DUP	11524642	11525666	1025
chr1	DUP	11527700	11534600	6901
chr1	DUP	11532339	11534600	2262
chr1	DUP	11535223	11537739	2517
chr1	DUP	11537740	11542342	4603
chr1	DUP	11542800	11544306	1507	gene	ID=Osat0291620.1;Source=MAKER_DHR1004660.1;
chr1	DUP	11543987	11546583	2597	gene	ID=Osat0291620.1;Source=MAKER_DHR1004660.1;
chr1	DUP	11544573	11548878	4306	gene	ID=Osat0291620.1;Source=MAKER_DHR1004660.1;
chr1	DUP	11549110	11550275	1166	gene	ID=Osat0291620.1;Source=MAKER_DHR1004660.1;
chr1	DUP	11550300	11551810	1511	gene	ID=Osat0291620.1;Source=MAKER_DHR1004660.1;
chr1	DUP	11555737	11557568	1832
chr1	DUP	11556697	11557875	1179
chr1	DUP	11568614	11569675	1062	gene	ID=Osat0291640.1;Source=MAKER_DHR1004685.1;
chr1	DUP	11569994	11571312	1319	gene	ID=Osat0291640.1;Source=MAKER_DHR1004685.1;
chr1	DUP	11571313	11574301	2989	gene	ID=Osat0291640.1;Source=MAKER_DHR1004685.1;
chr1	DUP	11574301	11579144	4844	gene	ID=Osat0291640.1;Source=MAKER_DHR1004685.1;
chr1	DUP	11579558	11591333	11776	gene	ID=Osat0291640.1;Source=MAKER_DHR1004685.1;
chr1	DUP	11589623	11591333	1711	gene	ID=Osat0291640.1;Source=MAKER_DHR1004685.1;
chr1	DUP	11591334	11594063	2730	gene	ID=Osat0291640.1;Source=MAKER_DHR1004685.1;
chr1	DUP	11591334	11594063	2730	gene	ID=Osat0291640.1;Source=MAKER_DHR1004685.1;
chr1	DUP	11595733	11596791	1059	gene	ID=Osat0291640.1;Source=MAKER_DHR1004685.1;
chr1	DUP	11596792	11598021	1230	gene	ID=Osat0291640.1;Source=MAKER_DHR1004685.1;
chr1	DUP	11597353	11599916	2564	gene	ID=Osat0291640.1;Source=MAKER_DHR1004685.1;
chr1	DUP	11600526	11602073	1548	gene	ID=Osat0291640.1;Source=MAKER_DHR1004685.1;
chr1	DUP	11603296	11604837	1542	gene	ID=Osat0291640.1;Source=MAKER_DHR1004685.1;
chr1	DUP	11604834	11605948	1115	gene	ID=Osat0291640.1;Source=MAKER_DHR1004685.1;
chr1	DUP	11610193	11615359	5167	gene	ID=Osat0291650.1;Source=XP_020169304.1_2;
chr1	DUP	11619689	11625279	5591	gene	ID=Osat0291650.1;Source=XP_020169304.1_2;
chr1	DUP	11619693	11625730	6038	gene	ID=Osat0291650.1;Source=XP_020169304.1_2;
chr1	DUP	11626129	11630864	4736	gene	ID=Osat0291650.1;Source=XP_020169304.1_2;
chr1	DUP	11626473	11631139	4667	gene	ID=Osat0291650.1;Source=XP_020169304.1_2;
chr1	DUP	11667761	11670622	2862	gene	ID=Osat0291670.1;Source=MAKER_DHR1004684.1;
chr1	DUP	11668632	11670622	1991	gene	ID=Osat0291670.1;Source=MAKER_DHR1004684.1;
chr1	DUP	11769125	11770899	1775
chr1	DUP	11772109	11774841	2733
chr1	DUP	11772384	11774907	2524
chr1	DUP	11776134	11777608	1475
chr1	DUP	11776595	11777972	1378
chr1	DUP	11777814	11779888	2075
chr1	DUP	11778313	11780976	2664
chr1	DUP	11781057	11792802	11746
chr1	DUP	11810388	11813551	3164
chr1	DUP	11811845	11820796	8952
chr1	DUP	11814880	11822692	7813
chr1	DUP	11821287	11822975	1689
chr1	DUP	11897961	11907789	9829
chr1	DUP	11907782	11909628	1847
chr1	DUP	11916852	11918749	1898
chr1	DUP	11917124	11918917	1794
chr1	DUP	11919266	11921173	1908
chr1	DUP	11920378	11922030	1653
chr1	BRK	11948959	11950560	1602
chr1	DUP	11950561	11952348	1788	gene	ID=Osat0291810.1;Source=STRG.461.1.p5;
chr1	DUP	11952643	11959040	6398	gene	ID=Osat0291810.1;Source=STRG.461.1.p5;
chr1	DUP	11965381	11967176	1796
chr1	DUP	11967434	11968765	1332
chr1	DUP	11967541	11969234	1694
chr1	BRK	11969422	11974509	5088	gene	ID=Osat0291820.1;Source=MAKER_DHR1004783.1;
chr1	BRK	11975483	11977340	1858	gene	ID=Osat0291830.1;Source=MAKER_DHR1004806.1;
chr1	DUP	11978778	11980602	1825	gene	ID=Osat0291830.1;Source=MAKER_DHR1004806.1;
chr1	DUP	11982916	11987397	4482
chr1	DUP	11998793	12000503	1711
chr1	DUP	11998794	12001922	3129
chr1	DUP	12002224	12003541	1318
chr1	DUP	12029990	12031804	1815	gene	ID=Osat0291870.1;Source=MAKER_DHR1004771.1;
chr1	DUP	12033491	12035496	2006	gene	ID=Osat0291870.1;Source=MAKER_DHR1004771.1;
chr1	DUP	12035497	12037638	2142	gene	ID=Osat0291870.1;Source=MAKER_DHR1004771.1;
chr1	DUP	12035898	12042098	6201	gene	ID=Osat0291870.1;Source=MAKER_DHR1004771.1;
chr1	DUP	12041255	12043988	2734	gene	ID=Osat0291870.1;Source=MAKER_DHR1004771.1;
chr1	DUP	12043694	12046535	2842	gene	ID=Osat0291870.1;Source=MAKER_DHR1004771.1;
chr1	DUP	12046535	12049480	2946	gene	ID=Osat0291870.1;Source=MAKER_DHR1004771.1;
chr1	DUP	12051003	12053963	2961	gene	ID=Osat0291870.1;Source=MAKER_DHR1004771.1;
chr1	DUP	12054013	12055388	1376	gene	ID=Osat0291870.1;Source=MAKER_DHR1004771.1;
chr1	DUP	12055077	12060497	5421	gene	ID=Osat0291870.1;Source=MAKER_DHR1004771.1;
chr1	DUP	12058476	12062541	4066	gene	ID=Osat0291870.1;Source=MAKER_DHR1004771.1;
chr1	DUP	12062866	12068068	5203	gene	ID=Osat0291870.1;Source=MAKER_DHR1004771.1;
chr1	DUP	12069551	12070597	1047	gene	ID=Osat0291870.1;Source=MAKER_DHR1004771.1;
chr1	DUP	12071358	12072374	1017	gene	ID=Osat0291870.1;Source=MAKER_DHR1004771.1;
chr1	DUP	12071533	12072678	1146	gene	ID=Osat0291870.1;Source=MAKER_DHR1004771.1;
chr1	DUP	12081394	12083693	2300
chr1	DUP	12082437	12085363	2927
chr1	DUP	12085364	12089449	4086
chr1	DUP	12085676	12089449	3774
chr1	DUP	12089450	12092311	2862
chr1	DUP	12090588	12093633	3046
chr1	DUP	12092769	12095855	3087
chr1	DUP	12095855	12098716	2862
chr1	DUP	12098716	12101505	2790
chr1	DUP	12099125	12102752	3628
chr1	DUP	12102099	12104097	1999
chr1	DUP	12108464	12110334	1871
chr1	DUP	12108470	12110555	2086
chr1	DUP	12110646	12111707	1062
chr1	DUP	12112586	12114345	1760
chr1	DUP	12112590	12115467	2878
chr1	DUP	12120852	12123999	3148	gene	ID=Osat0291900.1;Source=MAKER_DHR1004778.1;
chr1	DUP	12124257	12125684	1428	gene	ID=Osat0291900.1;Source=MAKER_DHR1004778.1;
chr1	DUP	12125711	12127317	1607	gene	ID=Osat0291900.1;Source=MAKER_DHR1004778.1;
chr1	DUP	12159461	12160539	1079
chr1	DUP	12161252	12162389	1138
chr1	BRK	12162390	12166195	3806
chr1	BRK	12166574	12167586	1013
chr1	DUP	12179518	12182384	2867
chr1	DUP	12182376	12186452	4077
chr1	DUP	12185862	12190453	4592
chr1	DUP	12186759	12190669	3911
chr1	DUP	12225824	12227660	1837
chr1	DUP	12305767	12311864	6098
chr1	DUP	12313652	12315672	2021
chr1	DUP	12314546	12317053	2508
chr1	DUP	12316471	12318593	2123
chr1	DUP	12317494	12320761	3268
chr1	DUP	12319732	12322236	2505
chr1	DUP	12359499	12363071	3573
chr1	DUP	12359500	12363071	3572
chr1	JMP	12435101	12436898	1798	gene	ID=Osat0292060.1;Source=MAKER_DHR1004763.1;
chr1	DUP	12454363	12455662	1300	gene	ID=Osat0292100.1;Source=STRG.474.1.p3;
chr1	DUP	12457263	12460619	3357
chr1	DUP	12457267	12462868	5602
chr1	BRK	12465254	12466865	1612
chr1	DUP	12471147	12474973	3827
chr1	BRK	12492535	12495492	2958
chr1	BRK	12497373	12500994	3622	gene	ID=Osat0292140.1;Source=MAKER_DHR1004770.1;
chr1	BRK	12502140	12505252	3113
chr1	DUP	12524932	12526395	1464	gene	ID=Osat0292180.1;Source=MAKER_DHR1004781.1;
chr1	DUP	12524932	12526399	1468	gene	ID=Osat0292180.1;Source=MAKER_DHR1004781.1;
chr1	DUP	12528203	12529733	1531	gene	ID=Osat0292180.1;Source=MAKER_DHR1004781.1;
chr1	DUP	12528955	12532045	3091	gene	ID=Osat0292180.1;Source=MAKER_DHR1004781.1;
chr1	DUP	12532045	12535068	3024	gene	ID=Osat0292180.1;Source=MAKER_DHR1004781.1;
chr1	DUP	12535073	12537389	2317	gene	ID=Osat0292180.1;Source=MAKER_DHR1004781.1;
chr1	DUP	12535979	12539063	3085	gene	ID=Osat0292180.1;Source=MAKER_DHR1004781.1;
chr1	DUP	12538091	12539305	1215	gene	ID=Osat0292180.1;Source=MAKER_DHR1004781.1;
chr1	BRK	12541067	12542565	1499
chr1	BRK	12542655	12546226	3572
chr1	BRK	12547060	12550300	3241	gene	ID=Osat0292190.1;Source=A00153;
chr1	BRK	12550827	12555956	5130	gene	ID=Osat0292190.1;Source=A00153;
chr1	BRK	12556585	12559789	3205	gene	ID=Osat0292190.1;Source=A00153;
chr1	BRK	12559994	12561610	1617
chr1	DUP	12565434	12566952	1519
chr1	DUP	12568311	12575671	7361
chr1	DUP	12568360	12580108	11749
chr1	DUP	12580458	12585133	4676
chr1	DUP	12631890	12633365	1476
chr1	DUP	12827283	12832201	4919	gene	ID=Osat0292390.1;Source=XP_025883066.1_4;
chr1	DUP	12849123	12853989	4867
chr1	DUP	13183670	13188801	5132
chr1	DUP	13224600	13227100	2501
chr1	DUP	13227453	13229363	1911	gene	ID=Osat0292650.1;Source=MAKER_DHR1004796.1;
chr1	BRK	13229717	13231906	2190
chr1	DUP	13235286	13236312	1027	gene	ID=Osat0292660.1;Source=MAKER_DHR1004779.1;
chr1	DUP	13236258	13237442	1185	gene	ID=Osat0292660.1;Source=MAKER_DHR1004779.1;
chr1	DUP	13239034	13242197	3164	gene	ID=Osat0292660.1;Source=MAKER_DHR1004779.1;
chr1	DUP	13242062	13251583	9522	gene	ID=Osat0292660.1;Source=MAKER_DHR1004779.1;
chr1	DUP	13251447	13260959	9513	gene	ID=Osat0292660.1;Source=MAKER_DHR1004779.1;
chr1	DUP	13261351	13263557	2207	gene	ID=Osat0292660.1;Source=MAKER_DHR1004779.1;
chr1	DUP	13264994	13266967	1974	gene	ID=Osat0292660.1;Source=MAKER_DHR1004779.1;
chr1	DUP	13266968	13269178	2211	gene	ID=Osat0292660.1;Source=MAKER_DHR1004779.1;
chr1	DUP	13267018	13271179	4162	gene	ID=Osat0292660.1;Source=MAKER_DHR1004779.1;
chr1	SEQ	13271180	13269911	-1268	gene	ID=Osat0292660.1;Source=MAKER_DHR1004779.1;
chr1	DUP	13271322	13273020	1699
chr1	BRK	13273939	13275262	1324
chr1	DUP	13275737	13277138	1402
chr1	BRK	13277139	13278291	1153
chr1	GAP	14356355	14336363	-19991	gene	ID=Osat0293260.1;Source=STRG.105.1.p2;
chr1	DUP	14421940	14426269	4330	gene	ID=Osat0293350.1;Source=MAKER_DHR1004905.1;
chr1	DUP	14426172	14428248	2077	gene	ID=Osat0293350.1;Source=MAKER_DHR1004905.1;
chr1	DUP	14428792	14431194	2403	gene	ID=Osat0293350.1;Source=MAKER_DHR1004905.1;
chr1	DUP	14534028	14538753	4726
chr1	DUP	14539139	14543760	4622
chr1	DUP	14834479	14835884	1406
chr1	DUP	15213060	15218345	5286	gene	ID=Osat0293920.1;Source=MAKER_DHR1004891.1;
chr1	DUP	15462914	15466327	3414
chr1	JMP	15589280	15588243	-1036	gene	ID=Osat0294200.1;Source=MAKER_DHR1004843.1;
chr1	GAP	15687660	15667624	-20035	gene	ID=Osat0294280.1;Source=MAKER_DHR1004852.1;
chr1	DUP	15980050	15981207	1158	gene	ID=Osat0294580.1;Source=MAKER_DHR1005087.1;
chr1	DUP	16202018	16206811	4794
chr1	DUP	16543512	16544795	1284
chr1	DUP	16600249	16607719	7471
chr1	DUP	16605906	16608205	2300
chr1	DUP	16608330	16610115	1786
chr1	DUP	16635761	16639951	4191
chr1	DUP	16637181	16640333	3153
chr1	DUP	16650165	16657302	7138
chr1	DUP	16674418	16675761	1344
chr1	DUP	16674438	16676545	2108
chr1	DUP	16675866	16677820	1955
chr1	DUP	16677831	16680432	2602	gene	ID=Osat0294890.1;Source=STRG.258.1.p4;
chr1	DUP	16680431	16689350	8920	gene	ID=Osat0294890.1;Source=STRG.258.1.p4;
chr1	DUP	16680433	16692504	12072	gene	ID=Osat0294890.1;Source=STRG.258.1.p4;
chr1	DUP	16692505	16694308	1804	gene	ID=Osat0294890.1;Source=STRG.258.1.p4;
chr1	DUP	16692506	16695613	3108	gene	ID=Osat0294890.1;Source=STRG.258.1.p4;
chr1	DUP	16695614	16702813	7200	gene	ID=Osat0294890.1;Source=STRG.258.1.p4;
chr1	DUP	16741715	16753417	11703
chr1	DUP	16757507	16759052	1546
chr1	DUP	16758732	16760635	1904
chr1	DUP	16759113	16761294	2182
chr1	DUP	16762037	16763445	1409
chr1	GAP	17879967	17859916	-20050	gene	ID=Osat0295920.1;Source=XP_015612719.1_4;
chr1	DUP	18325064	18326472	1409
chr1	DUP	18783511	18784762	1252
chr1	BRK	19742551	19744046	1496
chr1	BRK	19744869	19761569	16701	gene	ID=Osat0297790.1;Source=MAKER_DHR1005189.1;
chr1	BRK	19918379	19919636	1258
chr1	BRK	19920050	19921059	1010
chr1	GAP	20047043	20048847	1805	gene	ID=Osat0298200.1;Source=cegmaBusco:chr1_20035345;
chr1	DUP	20662315	20663544	1230
chr1	DUP	20663449	20664553	1105
chr1	GAP	20944382	20924367	-20014	gene	ID=Osat0299230.1;Source=STRG.760.1.p1;
chr1	GAP	21186436	21166434	-20001	gene	ID=Osat0299450.1;Source=STRG.773.1.p1;
chr1	GAP	21944090	21934071	-10018	gene	ID=Osat0300500.1;Source=MAKER_DHR1005532.1;
chr1	GAP	22985846	22965859	-19986	gene	ID=Osat0301760.1;Source=MAKER1:MAKER_DHR1005668.1;
chr1	DUP	23794949	23801028	6080	gene	ID=Osat0302890.1;Source=MAKER_DHR1005696.1;
chr1	GAP	23886454	23866411	-20042	gene	ID=Osat0302980.1;Source=MAKER_DHR1005606.1;
chr1	GAP	24261950	24241958	-19991	gene	ID=Osat0303410.1;Source=MAKER_DHR1005798.1;
chr1	DUP	24378425	24388762	10338	gene	ID=Osat0303630.1;Source=MAKER_DHR1005752.1;
chr1	DUP	24390361	24393080	2720
chr1	DUP	24393073	24394883	1811	gene	ID=Osat0303640.1;Source=Maker:MAKER_DHR1005764.1;
chr1	BRK	24394884	24399323	4440	gene	ID=Osat0303640.1;Source=Maker:MAKER_DHR1005764.1;
chr1	BRK	24399576	24405821	6246	gene	ID=Osat0303650.1;Source=MAKER_DHR1005711.1;
chr1	BRK	24406790	24409896	3107	gene	ID=Osat0303650.1;Source=MAKER_DHR1005711.1;
chr1	BRK	24411159	24417651	6493
chr10	BRK	1	8108	8108
chr10	DUP	8434	9669	1236
chr10	BRK	10465	15997	5533
chr10	INV	87194	83810	-3383
chr10	INV	93872	90523	-3348
chr10	DUP	278487	281482	2996
chr10	DUP	293707	295764	2058
chr10	DUP	301260	302281	1022
chr10	DUP	302958	306216	3259
chr10	DUP	306212	310190	3979
chr10	DUP	312077	313930	1854
chr10	DUP	312808	314041	1234
chr10	DUP	315064	317204	2141
chr10	DUP	329018	330586	1569
chr10	DUP	330456	333239	2784
chr10	DUP	332597	335640	3044
chr10	DUP	334963	337283	2321
chr10	DUP	650520	663313	12794
chr10	DUP	650520	663313	12794
chr10	DUP	663314	665504	2191
chr10	DUP	668335	671207	2873
chr10	BRK	674139	675213	1075	gene	ID=Osat0116180.1;Source=MAKER_DHR4000059.1;
chr10	BRK	679468	686714	7247	gene	ID=Osat0116190.1;Source=XP_015691994.1_20;
chr10	BRK	687015	690595	3581	gene	ID=Osat0116200.1;Source=RNAseq:STRG.13141.1.p1;
chr10	DUP	692293	696117	3825
chr10	DUP	692293	696122	3830
chr10	DUP	696122	702137	6016
chr10	DUP	702138	705172	3035
chr10	DUP	704089	705172	1084
chr10	SEQ	707599	708798	1200	gene	ID=Osat0116210.1;Source=MAKER_DHR4000109.1;
chr10	DUP	710275	711993	1719
chr10	GAP	721783	723283	1501	gene	ID=Osat0116240.1;Source=MAKER_DHR4000063.1;
chr10	DUP	732276	738772	6497
chr10	DUP	738772	740645	1874
chr10	DUP	740709	741827	1119
chr10	DUP	741827	746123	4297
chr10	DUP	741831	746195	4365
chr10	DUP	746186	747540	1355
chr10	DUP	787073	798362	11290	gene	ID=Osat0116280.1;Source=RNAseq:STRG.13148.1.p1;
chr10	DUP	787073	798363	11291	gene	ID=Osat0116280.1;Source=RNAseq:STRG.13148.1.p1;
chr10	BRK	798363	799803	1441	gene	ID=Osat0116280.1;Source=RNAseq:STRG.13148.1.p1;
chr10	DUP	802602	803812	1211
chr10	DUP	943957	946202	2246	gene	ID=Osat0116350.1;Source=MAKER_DHR4000107.1;
chr10	JMP	973246	970267	-2978	gene	ID=Osat0116380.1;Source=A08633;
chr10	DUP	1014631	1021517	6887	gene	ID=Osat0116430.1;Source=MAKER_DHR4000054.1;
chr10	DUP	1021776	1027040	5265	gene	ID=Osat0116430.1;Source=MAKER_DHR4000054.1;
chr10	BRK	1027244	1028426	1183	gene	ID=Osat0116430.1;Source=MAKER_DHR4000054.1;
chr10	DUP	1033937	1035877	1941
chr10	DUP	1068364	1069779	1416	gene	ID=Osat0116480.1;Source=MAKER_DHR4000052.1;
chr10	DUP	1069785	1073060	3276	gene	ID=Osat0116480.1;Source=MAKER_DHR4000052.1;
chr10	DUP	1073197	1077786	4590	gene	ID=Osat0116480.1;Source=MAKER_DHR4000052.1;
chr10	DUP	1113365	1119001	5637
chr10	DUP	1117766	1120905	3140
chr10	BRK	1136388	1137647	1260
chr10	BRK	1138950	1142237	3288	gene	ID=Osat0116560.1;Source=MAKER_DHR4000040.1;
chr10	DUP	1143078	1147720	4643
chr10	BRK	1147721	1149166	1446
chr10	BRK	1149621	1150923	1303
chr10	DUP	1151888	1153151	1264
chr10	BRK	1154587	1155784	1198
chr10	DUP	1155785	1157224	1440
chr10	BRK	1159701	1160991	1291	gene	ID=Osat0116570.1;Source=MAKER_DHR4000084.1;
chr10	SEQ	1163683	1166129	2447
chr10	BRK	1166635	1169075	2441
chr10	BRK	1173075	1180183	7109
chr10	DUP	1180184	1181330	1147
chr10	BRK	1181339	1183695	2357
chr10	DUP	1183698	1190138	6441
chr10	DUP	1186142	1190151	4010
chr10	BRK	1190152	1192025	1874
chr10	DUP	1195903	1197102	1200
chr10	DUP	1196098	1197483	1386
chr10	BRK	1197763	1203775	6013
chr10	DUP	1536478	1540084	3607	gene	ID=Osat0116770.1;Source=MAKER_DHR4000041.1;
chr10	GAP	1682204	1680702	-1501
chr10	DUP	2041664	2046730	5067
chr10	GAP	2458945	2455949	-2995	gene	ID=Osat0117160.1;Source=MAKER_DHR4000139.1;
chr10	DUP	2506888	2508115	1228
chr10	DUP	2508117	2510711	2595
chr10	DUP	2513808	2517905	4098
chr10	DUP	2514095	2518259	4165
chr10	DUP	2518244	2519330	1087
chr10	DUP	2520050	2522560	2511
chr10	DUP	2520973	2522560	1588
chr10	DUP	2523372	2525992	2621
chr10	DUP	2525992	2528624	2633
chr10	GAP	2771684	2768201	-3482
chr10	GAP	3125941	3115975	-9965
chr10	DUP	3434697	3435915	1219	gene	ID=Osat0117540.1;Source=MAKER_DHR4000248.1;
chr10	INV	3461123	3458662	-2460	gene	ID=Osat0117540.1;Source=MAKER_DHR4000248.1;
chr10	INV	3476401	3473621	-2779	gene	ID=Osat0117540.1;Source=MAKER_DHR4000248.1;
chr10	DUP	3482298	3484676	2379
chr10	JMP	3490722	3487407	-3314
chr10	DUP	3906361	3911735	5375	gene	ID=Osat0117780.1;Source=MAKER_DHR4000251.1;
chr10	DUP	3911407	3917332	5926	gene	ID=Osat0117780.1;Source=MAKER_DHR4000251.1;
chr10	DUP	3912733	3917565	4833	gene	ID=Osat0117780.1;Source=MAKER_DHR4000251.1;
chr10	DUP	4247586	4249729	2144	gene	ID=Osat0117850.1;Source=XP_025877377.1_12;
chr10	GAP	4751613	4744224	-7388	gene	ID=Osat0118170.1;Source=MAKER_DHR4000256.1;
chr10	DUP	4934810	4941145	6336
chr10	DUP	4937202	4941164	3963
chr10	DUP	4941172	4953095	11924	gene	ID=Osat0118290.1;Source=MAKER_DHR4000232.1;
chr10	JMP	4953096	4950251	-2844	gene	ID=Osat0118290.1;Source=MAKER_DHR4000232.1;
chr10	DUP	6003134	6007156	4023
chr10	DUP	6007595	6009445	1851
chr10	DUP	6007617	6009742	2126
chr10	DUP	6010675	6011869	1195
chr10	DUP	6012365	6013591	1227
chr10	DUP	6063115	6067981	4867
chr10	DUP	6868977	6870028	1052	gene	ID=Osat0119320.1;Source=Maker:MAKER_DHR4000343.1;
chr10	DUP	6962828	6968121	5294	gene	ID=Osat0119340.1;Source=Maker:MAKER_DHR4000327.1;
chr10	DUP	6963154	6968177	5024	gene	ID=Osat0119340.1;Source=Maker:MAKER_DHR4000327.1;
chr10	DUP	7194258	7195625	1368	gene	ID=Osat0119500.1;Source=MAKER_DHR4000357.1;
chr10	DUP	7195184	7198408	3225	gene	ID=Osat0119500.1;Source=MAKER_DHR4000357.1;
chr10	DUP	7561701	7566805	5105
chr10	DUP	7566765	7569009	2245
chr10	DUP	7735165	7740936	5772
chr10	DUP	7741896	7746946	5051
chr10	BRK	8558290	8562469	4180
chr10	BRK	8562791	8571952	9162	gene	ID=Osat0120150.1;Source=MAKER_DHR4000418.1;
chr10	BRK	8572219	8573553	1335
chr10	BRK	8574228	8579426	5199
chr10	DUP	8579427	8580677	1251
chr10	DUP	8580701	8582476	1776
chr10	DUP	8580755	8583809	3055
chr10	DUP	8583805	8586557	2753
chr10	DUP	8586556	8587981	1426
chr10	DUP	8763444	8765261	1818
chr10	GAP	8850322	8847361	-2960
chr10	JMP	9218091	9215148	-2942	gene	ID=Osat0120390.1;Source=MAKER_DHR4000446.1;
chr10	DUP	9242705	9244525	1821
chr10	DUP	9244526	9252370	7845	gene	ID=Osat0120410.1;Source=YP_008474345.1_6;
chr10	SEQ	9252371	9247009	-5361	gene	ID=Osat0120420.1;Source=MAKER_DHR4000420.1;
chr10	DUP	9257466	9258789	1324	gene	ID=Osat0120430.1;Source=MAKER_DHR4000438.1;
chr10	DUP	9258756	9260055	1300
chr10	DUP	9275802	9288596	12795	gene	ID=Osat0120470.1;Source=STRG.13568.1.p1;
chr10	DUP	9288925	9300145	11221	gene	ID=Osat0120490.1;Source=NP_039383.1_9;
chr10	DUP	9300230	9306802	6573	gene	ID=Osat0120500.1;Source=MAKER_DHR4000445.1;
chr10	DUP	9306805	9310510	3706	gene	ID=Osat0120510.1;Source=STRG.13572.1.p1;
chr10	DUP	9310502	9316129	5628	gene	ID=Osat0120520.1;Source=XP_025876412.1_9;
chr10	DUP	9314086	9317419	3334	gene	ID=Osat0120520.1;Source=XP_025876412.1_9;
chr10	DUP	9323511	9337881	14371	gene	ID=Osat0120550.1;Source=RNAseq:STRG.13573.1.p4;
chr10	SEQ	9337882	9335432	-2449	gene	ID=Osat0120580.1;Source=NP_039462.1_10;
chr10	DUP	9347973	9355471	7499	gene	ID=Osat0120680.1;Source=MAKER_DHR4000443.1;
chr10	DUP	9380433	9385001	4569	gene	ID=Osat0120720.1;Source=STRG.13577.1.p1;
chr10	JMP	9385002	9382116	-2885	gene	ID=Osat0120720.1;Source=STRG.13577.1.p1;
chr10	DUP	9663957	9667090	3134
chr10	GAP	9768506	9764092	-4413	gene	ID=Osat0120840.1;Source=MAKER_DHR4000432.1;
chr10	DUP	9849780	9852244	2465
chr10	GAP	9983133	9981214	-1918
chr10	GAP	9991364	9988544	-2819
chr10	GAP	9997832	9995813	-2018
chr10	DUP	10007644	10013015	5372
chr10	DUP	10025663	10031974	6312
chr10	INV	10031975	10030137	-1837
chr10	INV	10035477	10033404	-2072
chr10	INV	10037805	10036265	-1539
chr10	DUP	10039427	10042440	3014	gene	ID=Osat0120910.1;Source=STRG.13594.1.p1;
chr10	DUP	10042287	10045178	2892	gene	ID=Osat0120910.1;Source=STRG.13594.1.p1;
chr10	DUP	10045174	10046458	1285	gene	ID=Osat0120910.1;Source=STRG.13594.1.p1;
chr10	DUP	10045494	10048760	3267	gene	ID=Osat0120910.1;Source=STRG.13594.1.p1;
chr10	DUP	10048828	10050385	1558
chr10	DUP	10602999	10609779	6781
chr10	DUP	10677483	10679691	2209	gene	ID=Osat0121070.1;Source=MAKER_DHR4000507.1;
chr10	DUP	10680550	10681939	1390	gene	ID=Osat0121070.1;Source=MAKER_DHR4000507.1;
chr10	DUP	10723470	10726227	2758
chr10	DUP	11186112	11187498	1387
chr10	DUP	11188354	11190552	2199
chr10	DUP	11250879	11254718	3840
chr10	DUP	11257618	11261519	3902
chr10	DUP	11261222	11262910	1689
chr10	DUP	11269835	11272044	2210
chr10	DUP	11272044	11273598	1555
chr10	DUP	11272045	11274117	2073
chr10	DUP	11274989	11276002	1014
chr10	DUP	11276301	11280265	3965
chr10	DUP	11276948	11280779	3832
chr10	SEQ	11288969	11286460	-2508
chr10	DUP	11711459	11716427	4969
chr10	DUP	12240128	12245914	5787
chr10	INV	12245915	12244580	-1334
chr10	JMP	12255018	12251881	-3136
chr10	INV	12260733	12257862	-2870
chr10	DUP	12262127	12267004	4878
chr10	DUP	12267004	12270152	3149
chr10	JMP	12270153	12269047	-1105
chr10	JMP	12277696	12275903	-1792
chr10	INV	12284878	12283175	-1702
chr10	DUP	12400969	12414886	13918	gene	ID=Osat0121760.1;Source=MAKER_DHR4000565.1;
chr10	SEQ	12546128	12544626	-1501
chr10	GAP	12613595	12612459	-1135
chr10	BRK	12668417	12671223	2807	gene	ID=Osat0121930.1;Source=1_1271.path1.gene10;
chr10	BRK	12672693	12675342	2650	gene	ID=Osat0121940.1;Source=MAKER_DHR4000571.1;
chr10	DUP	12676486	12677638	1153	gene	ID=Osat0121940.1;Source=MAKER_DHR4000571.1;
chr10	DUP	13191739	13193420	1682
chr10	DUP	13630299	13636394	6096
chr10	DUP	13636824	13641538	4715
chr10	DUP	14154929	14157695	2767	gene	ID=Osat0122560.1;Source=MAKER_DHR4000665.1;
chr10	INV	14317140	14303921	-13218	gene	ID=Osat0122660.1;Source=MAKER_DHR4000701.1;
chr10	DUP	14354252	14360735	6484
chr10	DUP	14360729	14363580	2852
chr10	DUP	14361597	14363580	1984
chr10	DUP	14365775	14371976	6202
chr10	DUP	14371977	14373181	1205
chr10	DUP	14373138	14375077	1940
chr10	DUP	14373263	14375256	1994
chr10	DUP	14375194	14378991	3798
chr10	DUP	14377262	14378991	1730
chr10	DUP	14378992	14380830	1839
chr10	DUP	14379093	14381828	2736
chr10	DUP	14382232	14384806	2575
chr10	JMP	14696986	14695658	-1327
chr10	DUP	14699821	14704704	4884
chr10	DUP	14721014	14734960	13947
chr10	JMP	14734961	14730179	-4781
chr10	DUP	14736381	14744878	8498
chr10	INV	14744879	14742226	-2652
chr10	DUP	15060385	15065804	5420
chr10	JMP	15065805	15064403	-1401
chr10	SEQ	15110444	15113672	3229
chr10	BRK	15125235	15128256	3022	gene	ID=Osat0123110.1;Source=MAKER_DHR4000720.1;
chr10	BRK	15128516	15129714	1199	gene	ID=Osat0123110.1;Source=MAKER_DHR4000720.1;
chr10	DUP	15129716	15131285	1570	gene	ID=Osat0123110.1;Source=MAKER_DHR4000720.1;
chr10	DUP	15131017	15133981	2965	gene	ID=Osat0123110.1;Source=MAKER_DHR4000720.1;
chr10	BRK	15133982	15135025	1044	gene	ID=Osat0123110.1;Source=MAKER_DHR4000720.1;
chr10	BRK	15135251	15139840	4590	gene	ID=Osat0123110.1;Source=MAKER_DHR4000720.1;
chr10	BRK	15139989	15143303	3315	gene	ID=Osat0123120.1;Source=MAKER_DHR4000716.1;
chr10	BRK	15144225	15149688	5464	gene	ID=Osat0123120.1;Source=MAKER_DHR4000716.1;
chr10	BRK	15150624	15154795	4172	gene	ID=Osat0123120.1;Source=MAKER_DHR4000716.1;
chr10	DUP	15154796	15156089	1294	gene	ID=Osat0123120.1;Source=MAKER_DHR4000716.1;
chr10	GAP	15171256	15172794	1539	gene	ID=Osat0123130.1;Source=MAKER1:MAKER_DHR4000719.1;
chr10	BRK	15178198	15179704	1507
chr10	DUP	15180493	15182424	1932
chr10	DUP	15185842	15187228	1387
chr10	DUP	15188569	15190253	1685
chr10	JMP	15194194	15197294	3101
chr10	JMP	15204591	15197294	-7296	gene	ID=Osat0123140.1;Source=MAKER_DHR4000666.1;
chr10	DUP	15205121	15208641	3521	gene	ID=Osat0123140.1;Source=MAKER_DHR4000666.1;
chr10	DUP	15208833	15211623	2791	gene	ID=Osat0123140.1;Source=MAKER_DHR4000666.1;
chr10	DUP	15215167	15216502	1336	gene	ID=Osat0123140.1;Source=MAKER_DHR4000666.1;
chr10	BRK	15216893	15218025	1133
chr10	DUP	15236868	15240191	3324
chr10	DUP	15236881	15241226	4346
chr10	DUP	15326418	15331614	5197	gene	ID=Osat0123200.1;Source=MAKER1:MAKER_DHR4000640.1;
chr10	DUP	15326419	15331614	5196	gene	ID=Osat0123200.1;Source=MAKER1:MAKER_DHR4000640.1;
chr10	DUP	15352955	15354558	1604	gene	ID=Osat0123210.1;Source=MAKER_DHR4000658.1;
chr10	DUP	15355841	15357941	2101	gene	ID=Osat0123210.1;Source=MAKER_DHR4000658.1;
chr10	DUP	15359828	15361265	1438	gene	ID=Osat0123210.1;Source=MAKER_DHR4000658.1;
chr10	INV	16147993	16143592	-4400
chr10	INV	16187556	16183159	-4396
chr10	DUP	16926327	16928152	1826	gene	ID=Osat0124060.1;Source=MAKER_DHR4000771.1;
chr10	DUP	16956020	16968073	12054	gene	ID=Osat0124070.1;Source=MAKER_DHR4000773.1;
chr10	SEQ	16968074	16956019	-12054	gene	ID=Osat0124070.1;Source=MAKER_DHR4000773.1;
chr10	DUP	17120493	17121589	1097
chr10	DUP	17120494	17123295	2802
chr10	DUP	17122999	17124259	1261
chr10	DUP	17124258	17130364	6107
chr10	DUP	17125541	17131469	5929
chr10	DUP	17148715	17151481	2767	gene	ID=Osat0124120.1;Source=1_1721.path1.gene4;
chr10	DUP	17157966	17159260	1295	gene	ID=Osat0124130.1;Source=MAKER_DHR4000779.1;
chr10	DUP	17162492	17165596	3105	gene	ID=Osat0124130.1;Source=MAKER_DHR4000779.1;
chr10	DUP	17168853	17173244	4392
chr10	DUP	17169047	17173900	4854
chr10	DUP	17174001	17181166	7166
chr10	BRK	17181167	17183051	1885
chr10	DUP	17183305	17185018	1714
chr10	DUP	17185897	17195009	9113
chr10	DUP	17189717	17195009	5293
chr10	DUP	17195016	17197448	2433
chr10	DUP	17197826	17200549	2724
chr10	BRK	17200647	17204701	4055	gene	ID=Osat0124140.1;Source=MAKER_DHR4000785.1;
chr10	BRK	17206055	17207876	1822	gene	ID=Osat0124140.1;Source=MAKER_DHR4000785.1;
chr10	DUP	17207880	17209372	1493
chr10	DUP	17208264	17209374	1111
chr10	BRK	17209375	17213068	3694
chr10	BRK	17213355	17214921	1567
chr10	BRK	17215529	17217744	2216	gene	ID=Osat0124150.1;Source=RNAseq1:STRG.13326.1.p1;
chr10	DUP	17217745	17218819	1075	gene	ID=Osat0124150.1;Source=RNAseq1:STRG.13326.1.p1;
chr10	BRK	17220122	17221211	1090	gene	ID=Osat0124150.1;Source=RNAseq1:STRG.13326.1.p1;
chr10	DUP	17223859	17226527	2669
chr10	DUP	17226528	17229069	2542
[truncated: 6,692 more rows]
